# Supplementary material for: Buffalo bbu-miR-493-5p Promotes Myoblast Proliferation and Differentiation
Source: Animals (Basel). 2024 Feb 6;14(4):533. doi: 10.3390/ani14040533 (PMC10886120; doi:10.3390/ani14040533)
Supplement: Supplementary file 1 [file animals-14-00533-s001.zip]

Archive with 5 entries (5 files):
- Supplementary Figure S1 EdU Statistical Analysis Chart.tif
- Table S1 All miRNAs identified by sequencing.xlsx
- Table S2 Differential expression of 177 miRNAs.xlsx
- Table S3 The target genes of all significantly differentially expressed miRNAs.xlsx
- Table S4 Screening and characterization table for bbu-miR-493-5p (Novel-214).xlsx
