# Supplementary material for: Buffalo bbu-miR-493-5p Promotes Myoblast Proliferation and Differentiation
Source: Animals (Basel). 2024 Feb 6;14(4):533. doi: 10.3390/ani14040533 (PMC10886120; doi:10.3390/ani14040533)
Supplement: Supplementary file 1 [file animals-14-00533-s001.zip › Table S3 The target genes of all significantly differentially expressed miRNAs.xlsx]

## Sheet: Known miRNAs and target genes
miRNA	Target	Position	NR:Seq-id	NR:Score	NR:Evalue	NR:Description	NT:Seq-id	NT:Score	NT:Evalue	NT:Description	Uniprot:UniProtKB-AC	Uniprot:Score	Uniprot:Evalue	Uniprot:Description	COG:gene	COG:Score	COG:Eval	COG:num	Pfam:pfam_ID	Pfam:pfam_Name	Pfam:pfam_Description	GO:biological_process	GO:cellular_component	GO:molecular_function	KEGG:KO	KEGG:Description
bta-miR-1839	gene17971	chrNC_037555.1:158245-164476:-	gi|594201576|gb|AHL89008.1|	537	4e-65	beta-2-microglobulin [Bubalus bubalis]	gi|982990231|ref|XM_001251107.5|	827	0	PREDICTED: Bos taurus beta-2-microglobulin (LOC783680), mRNA	P01888	202	2e-63	Beta-2-microglobulin	.	.	.	.	pfam07654	C1-set	Immunoglobulin C1-set domain.	GO:0019731|antibacterial humoral response;GO:0019885|antigen processing and presentation of endogenous peptide antigen via MHC class I;GO:0002481|antigen processing and presentation of exogenous protein antigen via MHC class Ib, TAP-dependent;GO:0071281|cellular response to iron ion;GO:0071222|cellular response to lipopolysaccharide;GO:0050829|defense response to Gram-negative bacterium;GO:005083…	GO:0009897|external side of plasma membrane;GO:0070062|extracellular exosome;GO:0005615|extracellular space;GO:0005925|focal adhesion;GO:0005794|Golgi apparatus;GO:1990712|HFE-transferrin receptor complex;GO:0042612|MHC class I protein complex;	GO:0001948|glycoprotein binding;	K08055	B2M; beta-2-microglobulin
bta-miR-23a	gene25384	chrNC_037561.1:19778332-19782638:-	gi|803206511|ref|XP_011963819.1|	205	4e-15	PREDICTED: peroxisomal N(1)-acetyl-spermine/spermidine oxidase isoform X7 [Ovis aries musimon]	gi|594045509|ref|XR_326523.1|	665	0	PREDICTED: Bubalus bubalis uncharacterized LOC102402636 (LOC102402636), transcript variant X1, misc_RNA	.	.	.	.	.	.	.	.	pfam04642	DUF601	Protein of unknown function, DUF601. This family represents a conserved region found in several uncharacterized plant proteins.	.	.	.	.	.
bta-miR-149-3p	gene18659	chrNC_037555.1:66372207-66389522:-	gi|594085517|ref|XP_006066288.1|	4208	0	PREDICTED: tyrosine-protein kinase receptor TYRO3 [Bubalus bubalis]	gi|594085516|ref|XM_006066226.1|	3623	0	PREDICTED: Bubalus bubalis TYRO3 protein tyrosine kinase (TYRO3), mRNA	Q06418	1502	0	Tyrosine-protein kinase receptor TYRO3	YAR019c	90.9	2e-17	COG0515	pfam07714	Pkinase_Tyr	Protein tyrosine kinase.	GO:0043277|apoptotic cell clearance;GO:0007155|cell adhesion;GO:0021885|forebrain cell migration;GO:0001779|natural killer cell differentiation;GO:0050728|negative regulation of inflammatory response;GO:0045824|negative regulation of innate immune response;GO:0051250|negative regulation of lymphocyte activation;GO:0043524|negative regulation of neuron apoptotic process;GO:0034122|negative regulat…	GO:0005789|endoplasmic reticulum membrane;GO:0005887|integral component of plasma membrane;GO:0005635|nuclear envelope;GO:0005634|nucleus;	GO:0005524|ATP binding;GO:0043548|phosphatidylinositol 3-kinase binding;GO:0004713|protein tyrosine kinase activity;GO:0004716|receptor signaling protein tyrosine kinase activity;GO:0004714|transmembrane receptor protein tyrosine kinase activity;GO:0001618|virus receptor activity;	K05116	TYRO3, RSE; TYRO3 protein tyrosine kinase 3 [EC:2.7.10.1]
bta-miR-1839	gene18731	chrNC_037555.1:72784511-72927946:-	gi|965814566|ref|XP_014961077.1|	102	8e-06	PREDICTED: protein FAM47E isoform X2 [Ovis aries musimon]	gi|850484816|gb|CP011892.1|	3931	0	Ovis canadensis canadensis isolate 43U chromosome 7 sequence	.	.	.	.	.	.	.	.	pfam05296	TAS2R	Mammalian taste receptor protein (TAS2R). This family consists of several forms of mammalian taste receptor proteins (TAS2Rs). TAS2Rs are G protein-coupled receptors expressed in subsets of taste receptor cells of the tongue and palate epithelia and are organized in the genome in clusters. The proteins are genetically linked to loci that influence bitter perception in mice and humans.	.	.	.	.	.
bta-miR-30f	gene24792	chrNC_037560.1:69483122-69514202:+	gi|594115479|ref|XP_006080441.1|	2013	0	PREDICTED: lysine-specific demethylase 4D-like [Bubalus bubalis]	gi|982994910|ref|XM_015466445.1|	2093	0	PREDICTED: Bos taurus lysine-specific demethylase 4D (LOC617971), mRNA	Q6B0I6	664	0	Lysine-specific demethylase 4D	.	.	.	.	pfam02373	JmjC	JmjC domain, hydroxylase. The JmjC domain belongs to the Cupin superfamily. JmjC-domain proteins may be protein hydroxylases that catalyse a novel histone modification. This is confirmed to be a hydroxylase: the human JmjC protein named Tyw5p unexpectedly acts in the biosynthesis of a hypermodified nucleoside, hydroxy-wybutosine, in tRNA-Phe by catalyzing hydroxylation.	GO:0071479|cellular response to ionizing radiation;GO:0000724|double-strand break repair via homologous recombination;GO:0033169|histone H3-K9 demethylation;GO:0035563|positive regulation of chromatin binding;GO:2001034|positive regulation of double-strand break repair via nonhomologous end joining;GO:0001932|regulation of protein phosphorylation;GO:0006355|regulation of transcription, DNA-templa…	GO:0072562|blood microparticle;GO:0005654|nucleoplasm;GO:0035861|site of double-strand break;	GO:0051213|dioxygenase activity;GO:0032452|histone demethylase activity;GO:0032454|histone demethylase activity (H3-K9 specific);GO:0046872|metal ion binding;	K06709	KDM4, JMJD2, JHDM3; jumonji domain-containing protein 2 [EC:1.14.11.-]
bta-miR-30f	gene24794	chrNC_037560.1:69519658-69523247:+	gi|741890040|ref|XP_010821043.1|	2200	0	PREDICTED: lysine-specific demethylase 4D [Bos taurus]	gi|982994909|ref|XM_010822741.2|	1887	0	PREDICTED: Bos taurus lysine-specific demethylase 4D (LOC524768), mRNA	Q6B0I6	635	0	Lysine-specific demethylase 4D	.	.	.	.	pfam02373	JmjC	JmjC domain, hydroxylase. The JmjC domain belongs to the Cupin superfamily. JmjC-domain proteins may be protein hydroxylases that catalyse a novel histone modification. This is confirmed to be a hydroxylase: the human JmjC protein named Tyw5p unexpectedly acts in the biosynthesis of a hypermodified nucleoside, hydroxy-wybutosine, in tRNA-Phe by catalyzing hydroxylation.	GO:0071479|cellular response to ionizing radiation;GO:0000724|double-strand break repair via homologous recombination;GO:0033169|histone H3-K9 demethylation;GO:0035563|positive regulation of chromatin binding;GO:2001034|positive regulation of double-strand break repair via nonhomologous end joining;GO:0001932|regulation of protein phosphorylation;GO:0006355|regulation of transcription, DNA-templa…	GO:0072562|blood microparticle;GO:0005654|nucleoplasm;GO:0035861|site of double-strand break;	GO:0051213|dioxygenase activity;GO:0032452|histone demethylase activity;GO:0032454|histone demethylase activity (H3-K9 specific);GO:0046872|metal ion binding;	K06709	KDM4, JMJD2, JHDM3; jumonji domain-containing protein 2 [EC:1.14.11.-]
bta-miR-146b	id480088	chrNC_037555.1:78841718-78843918:+	gi|556724765|ref|XP_005958175.1|	844	7e-113	PREDICTED: uncharacterized protein LOC102337674 [Pantholops hodgsonii]	gi|850484816|gb|CP011892.1|	706	0	Ovis canadensis canadensis isolate 43U chromosome 7 sequence	P04437	64.7	1e-10	T-cell receptor alpha chain V region CTL-L17	.	.	.	.	pfam07686	V-set	Immunoglobulin V-set domain. This domain is found in antibodies as well as neural protein P0 and CTL4 amongst others.	GO:0006955|immune response;GO:0050776|regulation of immune response;GO:0031295|T cell costimulation;GO:0050852|T cell receptor signaling pathway;	GO:0005886|plasma membrane;	GO:0042287|MHC protein binding;GO:0042605|peptide antigen binding;	.	.
bta-miR-149-3p	gene5851	chrNC_037547.1:50159534-50167130:-	gi|594083955|ref|XP_006065544.1|	1856	0	PREDICTED: LIM/homeobox protein Lhx1 [Bubalus bubalis]	gi|594083954|ref|XM_006065482.1|	3903	0	PREDICTED: Bubalus bubalis LIM homeobox 1 (LHX1), mRNA	Q5IS89	717	0	LIM/homeobox protein Lhx1	.	.	.	.	pfam00046	Homeobox	Homeobox domain.	GO:0048646|anatomical structure formation involved in morphogenesis;GO:0009653|anatomical structure morphogenesis;GO:0009948|anterior/posterior axis specification;GO:0009952|anterior/posterior pattern specification;GO:0007267|cell-cell signaling;GO:0021702|cerebellar Purkinje cell differentiation;GO:0021937|cerebellar Purkinje cell-granule cell precursor cell signaling involved in regulation of g…	GO:0005634|nucleus;GO:0043234|protein complex;	GO:0043565|sequence-specific DNA binding;GO:0003714|transcription corepressor activity;GO:0003700|transcription factor activity, sequence-specific DNA binding;GO:0008270|zinc ion binding;	.	.
bta-miR-149-3p	gene30833	chrNC_037567.1:50068775-50077407:-	.	.	.	.	gi|594037467|ref|XR_326245.1|	1972	0	PREDICTED: Bubalus bubalis uncharacterized LOC102404784 (LOC102404784), misc_RNA	.	.	.	.	.	.	.	.	pfam03154	Atrophin-1	Atrophin-1 family. Atrophin-1 is the protein product of the dentatorubral-pallidoluysian atrophy (DRPLA) gene. DRPLA OMIM:125370 is a progressive neurodegenerative disorder. It is caused by the expansion of a CAG repeat in the DRPLA gene on chromosome 12p. This results in an extended polyglutamine region in atrophin-1, that is thought to confer toxicity to the protein, possibly through altering i…	.	.	.	.	.
bta-miR-2285bc	gene19418	chrNC_037555.1:98450345-98451715:+	gi|477507212|ref|NP_001264389.1|	196	1e-15	40S ribosomal protein S27-like [Gallus gallus]	gi|850484816|gb|CP011892.1|	1116	0	Ovis canadensis canadensis isolate 43U chromosome 7 sequence	Q3T0B7	67.8	2e-13	40S ribosomal protein S27-like	SPBC1685.10	55.5	3e-09	COG2051	pfam01667	Ribosomal_S27e	Ribosomal protein S27.	GO:0000028|ribosomal small subunit assembly;GO:0006412|translation;	GO:0022627|cytosolic small ribosomal subunit;	GO:0046872|metal ion binding;GO:0003735|structural constituent of ribosome;	K02978	RP-S27e, RPS27; small subunit ribosomal protein S27e
bta-miR-2310	gene1126	chrNC_037545.1:139698797-140052404:-	gi|594089531|ref|XP_006068185.1|	5766	0	PREDICTED: fibronectin type III domain-containing protein 3B isoform X1 [Bubalus bubalis]	gi|594089534|ref|XM_006068125.1|	6379	0	PREDICTED: Bubalus bubalis fibronectin type III domain containing 3B (FNDC3B), transcript variant X3, mRNA	Q53EP0	2157	0	Fibronectin type III domain-containing protein 3B	.	.	.	.	pfam00041	fn3	Fibronectin type III domain.	.	GO:0016021|integral component of membrane;	GO:0044822|poly(A) RNA binding;	.	.
bta-miR-677	gene33787	chrNW_020228957.1:1547394-1574150:+	gi|594084347|ref|XP_006065733.1|	1015	7e-128	PREDICTED: ras-related protein Rab-7b-like isoform X1 [Bubalus bubalis]	gi|594084348|ref|XM_006065672.1|	2105	0	PREDICTED: Bubalus bubalis ras-related protein Rab-7b-like (LOC102392361), transcript variant X2, mRNA	Q08DE8	392	3e-128	Ras-related protein Rab-7b	.	.	.	.	pfam00071	Ras	Ras family. Includes sub-families Ras, Rab, Rac, Ral, Ran, Rap Ypt1 and more. Shares P-loop motif with GTP_EFTU, arf and myosin_head. See pfam00009 pfam00025, pfam00063. As regards Rab GTPases, these are important regulators of vesicle formation, motility and fusion. They share a fold in common with all Ras GTPases: this is a six-stranded beta-sheet surrounded by five alpha-helices.	GO:0034499|late endosome to Golgi transport;GO:0034144|negative regulation of toll-like receptor 4 signaling pathway;GO:0034164|negative regulation of toll-like receptor 9 signaling pathway;GO:0032755|positive regulation of interleukin-6 production;GO:0045654|positive regulation of megakaryocyte differentiation;GO:0051092|positive regulation of NF-kappaB transcription factor activity;GO:0015031|p…	GO:0005794|Golgi apparatus;GO:0005770|late endosome;GO:0005764|lysosome;GO:0045335|phagocytic vesicle;GO:0030670|phagocytic vesicle membrane;GO:0005802|trans-Golgi network;	GO:0005525|GTP binding;	K07898	RAB7B; Ras-related protein Rab-7B
bta-miR-431	gene30875	chrNC_037567.1:51379440-51380932:+	gi|440892100|gb|ELR45446.1|	1519	0	Olfactory receptor 13G1, partial [Bos mutus]	gi|594095563|ref|XM_006071001.1|	939	0	PREDICTED: Bubalus bubalis olfactory receptor 13G1-like (LOC102399078), mRNA	Q8NGZ3	348	4e-115	Olfactory receptor 13G1	.	.	.	.	pfam13853	7tm_4	Olfactory receptor. The members of this family are transmembrane olfactory receptors.	GO:0050907|detection of chemical stimulus involved in sensory perception;GO:0007186|G-protein coupled receptor signaling pathway;	GO:0016021|integral component of membrane;GO:0005886|plasma membrane;	GO:0004930|G-protein coupled receptor activity;GO:0004984|olfactory receptor activity;GO:0004888|transmembrane signaling receptor activity;	K04257	OLFR; olfactory receptor
bta-miR-26b	gene14030	chrNC_037551.1:100845319-100846536:+	gi|817322937|ref|XP_012332167.1|	602	3e-143	PREDICTED: N-acetyllactosaminide beta-1,3-N-acetylglucosaminyltransferase 2-like [Aotus nancymaae]	gi|982983070|ref|XM_015463723.1|	1116	0	PREDICTED: Bos taurus N-acetyllactosaminide beta-1,3-N-acetylglucosaminyltransferase 2-like (LOC781689), mRNA	Q9NY97	259	3e-102	N-acetyllactosaminide beta-1,3-N-acetylglucosaminyltransferase 2	.	.	.	.	pfam01762	Galactosyl_T	Galactosyltransferase. This family includes the galactosyltransferases UDP-galactose:2-acetamido-2-deoxy-D-glucose3beta-galactosyltransferase and UDP-Gal:beta-GlcNAc beta 1,3-galactosyltranferase. Specific galactosyltransferases transfer galactose to GlcNAc terminal chains in the synthesis of the lacto-series oligosaccharides types 1 and 2.	GO:0007411|axon guidance;GO:0018146|keratan sulfate biosynthetic process;GO:0016266|O-glycan processing;GO:0030311|poly-N-acetyllactosamine biosynthetic process;GO:0007608|sensory perception of smell;	GO:0070062|extracellular exosome;GO:0000139|Golgi membrane;GO:0016021|integral component of membrane;	GO:0008532|N-acetyllactosaminide beta-1,3-N-acetylglucosaminyltransferase activity;GO:0008499|UDP-galactose:beta-N-acetylglucosamine beta-1,3-galactosyltransferase activity;	K00741	B3GNT1, B3GNT2; N-acetyllactosaminide beta-1,3-N-acetylglucosaminyltransferase [EC:2.4.1.149]
bta-miR-484	gene4631	chrNC_037547.1:12632111-12651044:-	gi|594076191|ref|XP_006061855.1|	12327	0	PREDICTED: LOW QUALITY PROTEIN: fatty acid synthase [Bubalus bubalis]	gi|594076190|ref|XM_006061793.1|	8233	0	PREDICTED: Bubalus bubalis fatty acid synthase (FASN), mRNA	Q71SP7	4566	0	Fatty acid synthase	CAC3355	416	5e-117	COG3321	pfam00698	Acyl_transf_1	Acyl transferase domain.	GO:0006633|fatty acid biosynthetic process;	GO:0005737|cytoplasm;GO:0042470|melanosome;	GO:0047451|3-hydroxyoctanoyl-[acyl-carrier-protein] dehydratase activity;GO:0004317|3-hydroxypalmitoyl-[acyl-carrier-protein] dehydratase activity;GO:0004316|3-oxoacyl-[acyl-carrier-protein] reductase (NADPH) activity;GO:0004315|3-oxoacyl-[acyl-carrier-protein] synthase activity;GO:0004313|[acyl-carrier-protein] S-acetyltransferase activity;GO:0004314|[acyl-carrier-protein] S-malonyltransferase a…	K00665	FASN; fatty acid synthase, animal type [EC:2.3.1.85]
bta-miR-199b	gene22086	chrNC_037558.1:31363390-31534566:+	gi|594036237|ref|XP_006042786.1|	4005	0	PREDICTED: receptor-type tyrosine-protein phosphatase alpha isoform X1 [Bubalus bubalis]	gi|594036236|ref|XM_006042724.1|	3117	0	PREDICTED: Bubalus bubalis protein tyrosine phosphatase, receptor type, A (PTPRA), transcript variant X1, mRNA	P18433	1458	0	Receptor-type tyrosine-protein phosphatase alpha	SPAC11E3.09	142	6e-36	COG5599	pfam00102	Y_phosphatase	Protein-tyrosine phosphatase.	GO:0007411|axon guidance;GO:0008286|insulin receptor signaling pathway;GO:0000165|MAPK cascade;	GO:0070062|extracellular exosome;GO:0005887|integral component of plasma membrane;GO:0005622|intracellular;GO:0005886|plasma membrane;GO:0043235|receptor complex;	GO:0004725|protein tyrosine phosphatase activity;GO:0005088|Ras guanyl-nucleotide exchange factor activity;GO:0005001|transmembrane receptor protein tyrosine phosphatase activity;	K18032	PTPRA; receptor-type tyrosine-protein phosphatase A [EC:3.1.3.48]
bta-miR-10182-5p	gene31770	chrNC_037568.1:40537169-40539999:-	gi|332634763|ref|NP_001193834.1|	2351	0	netrin-3 precursor [Bos taurus]	gi|332634762|ref|NM_001206905.1|	1063	0	Bos taurus netrin 3 (NTN3), mRNA	O00634	842	0	Netrin-3	.	.	.	.	pfam00055	Laminin_N	Laminin N-terminal (Domain VI).	GO:0007411|axon guidance;	GO:0005794|Golgi apparatus;GO:0005578|proteinaceous extracellular matrix;	.	K06844	NTN3; netrin 3
bta-miR-222	gene15545	chrNC_037553.1:40006852-40015790:+	gi|926697816|ref|XP_013820946.1|	254	8e-33	PREDICTED: uncharacterized protein LOC106502338 [Capra hircus]	gi|850483104|gb|CP011890.1|	3564	0	Ovis canadensis canadensis isolate 43U chromosome 5 sequence	.	.	.	.	.	.	.	.	pfam10325	7TM_GPCR_Srz	Serpentine type 7TM GPCR chemoreceptor Srz. Chemoreception is mediated in Caenorhabditis elegans by members of the seven-transmembrane G-protein-coupled receptor class (7TM GPCRs) of proteins which are of the serpentine type. Srz is a solo families amongst the superfamilies of chemoreceptors. Chemoperception is one of the central senses of soil nematodes like C. elegans which are otherwise 'blind…	.	.	.	.	.
bta-miR-2285ce	gene30400	chrNC_037567.1:14750886-14773105:+	gi|594097696|ref|XP_006072030.1|	2292	0	PREDICTED: centrosomal protein of 55 kDa isoform X1 [Bubalus bubalis]	gi|594097697|ref|XM_006071969.1|	2585	0	PREDICTED: Bubalus bubalis centrosomal protein 55kDa (CEP55), transcript variant X2, mRNA	Q53EZ4	752	0	Centrosomal protein of 55 kDa	.	.	.	.	pfam12180	EABR	TSG101 and ALIX binding domain of CEP55. This domain family is found in eukaryotes, and is approximately 40 amino acids in length. This domain is the active domain of CEP55. CEP55 is a protein involved in cytokinesis, specifically in abscission of the plasma membrane at the midbody. To perform this function, CEP55 complexes with ESCRT-I (by a Proline rich sequence in its TSG101 domain) and ALIX. …	GO:0000920|cell separation after cytokinesis;GO:0045184|establishment of protein localization;GO:0000281|mitotic cytokinesis;GO:0007067|mitotic nuclear division;	GO:0005814|centriole;GO:0005813|centrosome;GO:0032154|cleavage furrow;GO:0045171|intercellular bridge;GO:0016020|membrane;GO:0030496|midbody;	.	K16456	CEP55; centrosomal protein CEP55
bta-miR-431	gene25368	chrNC_037561.1:19260267-19379639:-	gi|528918173|ref|XP_005195090.1|	6362	0	PREDICTED: lysine-specific demethylase 2B isoform X5 [Bos taurus]	gi|982998203|ref|XM_005195033.3|	5184	0	PREDICTED: Bos taurus lysine (K)-specific demethylase 2B (KDM2B), transcript variant X5, mRNA	Q8NHM5	2272	0	Lysine-specific demethylase 2B	.	.	.	.	pfam02008	zf-CXXC	CXXC zinc finger domain. This domain contains eight conserved cysteine residues that bind to two zinc ions. The CXXC domain is found in a variety of chromatin-associated proteins. This domain binds to nonmethyl-CpG dinucleotides. The domain is characterized by two repeats, and shows a peculiar internal duplication in which the second unit is inserted into the first one. Each of these units is cha…	GO:0048596|embryonic camera-type eye morphogenesis;GO:0030900|forebrain development;GO:0021592|fourth ventricle development;GO:0030902|hindbrain development;GO:0035518|histone H2A monoubiquitination;GO:0021993|initiation of neural tube closure;GO:0021670|lateral ventricle development;GO:0030901|midbrain development;GO:0021555|midbrain-hindbrain boundary morphogenesis;GO:2000178|negative regulatio…	GO:0005730|nucleolus;GO:0005654|nucleoplasm;GO:0005634|nucleus;	GO:0003677|DNA binding;GO:0032452|histone demethylase activity;GO:0051864|histone demethylase activity (H3-K36 specific);GO:0000979|RNA polymerase II core promoter sequence-specific DNA binding;GO:0019843|rRNA binding;GO:0008270|zinc ion binding;	K10276	FBXL10_11, KDM2; F-box and leucine-rich repeat protein 10/11 [EC:1.14.11.27]
bta-miR-1814c	gene4279	chrNC_037546.1:187721803-187836320:-	gi|594086228|ref|XP_006066626.1|	2951	0	PREDICTED: rho guanine nucleotide exchange factor 10-like protein isoform X1 [Bubalus bubalis]	gi|594086231|ref|XM_006066566.1|	1893	0	PREDICTED: Bubalus bubalis Rho guanine nucleotide exchange factor (GEF) 10-like (ARHGEF10L), transcript variant X3, mRNA	Q9HCE6	1057	0	Rho guanine nucleotide exchange factor 10-like protein	.	.	.	.	pfam00621	RhoGEF	RhoGEF domain. Guanine nucleotide exchange factor for Rho/Rac/Cdc42-like GTPases Also called Dbl-homologous (DH) domain. It appears that pfam00169 domains invariably occur C-terminal to RhoGEF/DH domains.	GO:0035023|regulation of Rho protein signal transduction;	GO:0005737|cytoplasm;	GO:0005089|Rho guanyl-nucleotide exchange factor activity;	K16727	ARHGEF10; Rho guanine nucleotide exchange factor 10
bta-miR-2411-3p	gene12644	chrNC_037550.1:91869835-91931200:+	gi|965845728|ref|XP_011993202.2|	3592	0	PREDICTED: nucleoporin NDC1 isoform X1 [Ovis aries musimon]	gi|594076104|ref|XM_006061751.1|	4636	0	PREDICTED: Bubalus bubalis NDC1 transmembrane nucleoporin (NDC1), transcript variant X1, mRNA	Q9BTX1	1202	0	Nucleoporin NDC1	.	.	.	.	pfam09531	Ndc1_Nup	Nucleoporin protein Ndc1-Nup. Ndc1 is a nucleoporin protein that is a component of the Nuclear Pore Complex, and, in fungi, also of the Spindle Pole Body. It consists of six transmembrane segments, three lumenal loops, both concentrated at the N-terminus and cytoplasmic domains largely at the C-terminus, all of which are well conserved.	GO:0031047|gene silencing by RNA;GO:0075733|intracellular transport of virus;GO:0007077|mitotic nuclear envelope disassembly;GO:0006406|mRNA export from nucleus;GO:0051292|nuclear pore complex assembly;GO:0031081|nuclear pore distribution;GO:0016925|protein sumoylation;GO:0015031|protein transport;GO:1900034|regulation of cellular response to heat;GO:0010827|regulation of glucose transport;GO:000…	GO:0015629|actin cytoskeleton;GO:0005737|cytoplasm;GO:0016021|integral component of membrane;GO:0016020|membrane;GO:0005635|nuclear envelope;GO:0031965|nuclear membrane;GO:0005643|nuclear pore;GO:0070762|nuclear pore transmembrane ring;GO:0005886|plasma membrane;	GO:0017056|structural constituent of nuclear pore;	K14315	NDC1, TMEM48; nucleoporin NDC1
bta-miR-6517	gene19508	chrNC_037556.1:2701120-2711616:-	gi|926703507|ref|XP_013822880.1|	3964	0	PREDICTED: semaphorin-4C [Capra hircus]	gi|982938147|ref|XM_010809727.2|	3335	0	PREDICTED: Bos taurus semaphorin 4C (SEMA4C), transcript variant X1, mRNA	Q9C0C4	1414	0	Semaphorin-4C	.	.	.	.	pfam01403	Sema	Sema domain. The Sema domain occurs in semaphorins, which are a large family of secreted and transmembrane proteins, some of which function as repellent signals during axon guidance. Sema domains also occur in the hepatocyte growth factor receptor and human plexin A-3.	GO:0021535|cell migration in hindbrain;GO:0021549|cerebellum development;GO:0042692|muscle cell differentiation;GO:0050919|negative chemotaxis;GO:0048843|negative regulation of axon extension involved in axon guidance;GO:0001755|neural crest cell migration;GO:0001843|neural tube closure;GO:0030335|positive regulation of cell migration;GO:0032874|positive regulation of stress-activated MAPK cascad…	GO:0030054|cell junction;GO:0005615|extracellular space;GO:0016021|integral component of membrane;GO:0016020|membrane;GO:0014069|postsynaptic density;GO:0045211|postsynaptic membrane;GO:0030672|synaptic vesicle membrane;	GO:0045499|chemorepellent activity;GO:0030215|semaphorin receptor binding;	K06521	SEMA4; semaphorin 4
bta-miR-1839	gene23829	chrNC_037560.1:18267858-18273589:+	gi|537147531|gb|ERE70473.1|	238	1e-20	low-density lipoprotein receptor class A domain-containing protein 3 [Cricetulus griseus]	gi|850489648|gb|CP011900.1|	1311	0	Ovis canadensis canadensis isolate 43U chromosome 15 sequence	A2AR95	90.9	2e-18	Low-density lipoprotein receptor class A domain-containing protein 3	.	.	.	.	pfam00057	Ldl_recept_a	Low-density lipoprotein receptor domain class A.	GO:0006898|receptor-mediated endocytosis;GO:0070613|regulation of protein processing;	GO:0030054|cell junction;GO:0016021|integral component of membrane;GO:0016020|membrane;GO:0005886|plasma membrane;	GO:0001540|beta-amyloid binding;	.	.
bta-miR-26b	gene30176	chrNC_037566.1:47029142-47043534:-	gi|556766117|ref|XP_005978313.1|	1173	2e-156	PREDICTED: UDP-GlcNAc:betaGal beta-1,3-N-acetylglucosaminyltransferase 2 [Pantholops hodgsonii]	gi|402745547|ref|NM_001102497.2|	673	0	Bos taurus UDP-GlcNAc:betaGal beta-1,3-N-acetylglucosaminyltransferase 2 (B3GNT2), mRNA	Q9NY97	430	1e-147	N-acetyllactosaminide beta-1,3-N-acetylglucosaminyltransferase 2	.	.	.	.	pfam01762	Galactosyl_T	Galactosyltransferase. This family includes the galactosyltransferases UDP-galactose:2-acetamido-2-deoxy-D-glucose3beta-galactosyltransferase and UDP-Gal:beta-GlcNAc beta 1,3-galactosyltranferase. Specific galactosyltransferases transfer galactose to GlcNAc terminal chains in the synthesis of the lacto-series oligosaccharides types 1 and 2.	GO:0007411|axon guidance;GO:0018146|keratan sulfate biosynthetic process;GO:0016266|O-glycan processing;GO:0030311|poly-N-acetyllactosamine biosynthetic process;GO:0007608|sensory perception of smell;	GO:0070062|extracellular exosome;GO:0000139|Golgi membrane;GO:0016021|integral component of membrane;	GO:0008532|N-acetyllactosaminide beta-1,3-N-acetylglucosaminyltransferase activity;GO:0008499|UDP-galactose:beta-N-acetylglucosamine beta-1,3-galactosyltransferase activity;	K00741	B3GNT1, B3GNT2; N-acetyllactosaminide beta-1,3-N-acetylglucosaminyltransferase [EC:2.4.1.149]
bta-miR-495	gene12311	chrNC_037550.1:50749110-50761717:+	gi|528943650|ref|XP_005204310.1|	1587	0	PREDICTED: zinc finger protein Gfi-1 isoform X2 [Bos taurus]	gi|982918022|ref|XM_005204253.3|	2436	0	PREDICTED: Bos taurus growth factor independent 1 transcription repressor (GFI1), transcript variant X3, mRNA	Q5DWN0	565	0	Zinc finger protein Gfi-1	.	.	.	.	pfam13465	zf-H2C2_2	Zinc-finger double domain.	GO:0071222|cellular response to lipopolysaccharide;GO:0030099|myeloid cell differentiation;GO:0010956|negative regulation of calcidiol 1-monooxygenase activity;GO:0010977|negative regulation of neuron projection development;GO:0000122|negative regulation of transcription from RNA polymerase II promoter;GO:0070105|positive regulation of interleukin-6-mediated signaling pathway;GO:0051569|regulatio…	GO:0016604|nuclear body;GO:0016363|nuclear matrix;GO:0017053|transcriptional repressor complex;	GO:0046872|metal ion binding;GO:0044212|transcription regulatory region DNA binding;GO:0001078|transcriptional repressor activity, RNA polymerase II core promoter proximal region sequence-specific binding;	K09223	GFI1; growth factor independent 1
bta-miR-149-3p	gene10719	chrNC_037549.1:108937783-108959554:-	.	.	.	.	gi|983009722|ref|XR_822073.2|	4076	0	PREDICTED: Bos taurus uncharacterized LOC101902283 (LOC101902283), transcript variant X7, ncRNA	.	.	.	.	.	.	.	.	pfam15279	SOBP	Sine oculis-binding protein. SOBP is associated with syndromic and nonsyndromic intellectual disability. It carries a zinc-finger of the zf-C2H2 type at the N-terminus, and a highly characteristic C-terminal PhPhPhPhPhPh motif. The deduced 873-amino acid protein contains an N-terminal nuclear localisation signal (NLS), followed by 2 FCS-type zinc finger motifs, a proline-rich region (PR1), a puta…	.	.	.	.	.
bta-miR-30c	gene2959	chrNC_037546.1:47107584-47242000:+	gi|742159494|ref|XP_010846844.1|	1833	0	PREDICTED: orexin receptor type 2 isoform X2 [Bison bison bison]	gi|965991915|ref|XM_004018732.3|	1512	0	PREDICTED: Ovis aries hypocretin (orexin) receptor 2 (HCRTR2), mRNA	Q9TUP7	699	0	Orexin receptor type 2	.	.	.	.	pfam00001	7tm_1	7 transmembrane receptor (rhodopsin family). This family contains, amongst other G-protein-coupled receptors (GCPRs), members of the opsin family, which have been considered to be typical members of the rhodopsin superfamily. They share several motifs, mainly the seven transmembrane helices, GCPRs of the rhodopsin superfamily. All opsins bind a chromophore, such as 11-cis-retinal. The function of…	GO:0032870|cellular response to hormone stimulus;GO:0007268|synaptic transmission;GO:0022410|circadian sleep/wake cycle process;GO:0007631|feeding behavior;GO:0007218|neuropeptide signaling pathway;GO:0007200|phospholipase C-activating G-protein coupled receptor signaling pathway;GO:0045187|regulation of circadian sleep/wake cycle, sleep;GO:0010840|regulation of circadian sleep/wake cycle, wakefu…	GO:0005887|integral component of plasma membrane;	GO:0008188|neuropeptide receptor activity;GO:0016499|orexin receptor activity;GO:0042277|peptide binding;	K04239	HCRTR2; hypocretin (orexin) receptor 2
bta-miR-146b	gene28502	chrNC_037564.1:28102717-28121382:+	gi|820993545|ref|XP_012363578.1|	273	2e-26	PREDICTED: LOW QUALITY PROTEIN: 40S ribosomal protein S25-like [Nomascus leucogenys]	gi|850491796|gb|CP011903.1|	510	0	Ovis canadensis canadensis isolate 43U chromosome 18 sequence	Q6Q311	92.4	9e-22	40S ribosomal protein S25	.	.	.	.	pfam03297	Ribosomal_S25	S25 ribosomal protein.	.	GO:0005840|ribosome;	.	K02975	RP-S25e, RPS25; small subunit ribosomal protein S25e
bta-miR-186	gene5646	chrNC_037547.1:42055964-42092582:+	gi|594071437|ref|XP_006059577.1|	3339	0	PREDICTED: sodium-dependent serotonin transporter isoform X1 [Bubalus bubalis]	gi|594071436|ref|XM_006059515.1|	6644	0	PREDICTED: Bubalus bubalis solute carrier family 6 (neurotransmitter transporter), member 4 (SLC6A4), transcript variant X1, mRNA	Q9XT49	1274	0	Sodium-dependent serotonin transporter	VC2012	248	7e-69	COG0733	pfam00209	SNF	Sodium:neurotransmitter symporter family.	GO:0007268|synaptic transmission;GO:0051259|protein oligomerization;GO:0051610|serotonin uptake;	GO:0016324|apical plasma membrane;GO:0012505|endomembrane system;GO:0010008|endosome membrane;GO:0005887|integral component of plasma membrane;GO:0043005|neuron projection;GO:0005886|plasma membrane;GO:0098793|presynapse;	GO:0051015|actin filament binding;GO:0046872|metal ion binding;GO:0051378|serotonin binding;GO:0015222|serotonin transmembrane transporter activity;GO:0005335|serotonin:sodium symporter activity;	K05037	SLC6A4; solute carrier family 6 (neurotransmitter transporter, serotonin) member 4
bta-miR-92b	gene26324	chrNC_037562.1:35994219-36020845:+	gi|759179601|ref|XP_011378861.1|	2842	0	PREDICTED: hyaluronan synthase 3 isoform X1 [Pteropus vampyrus]	gi|965973582|ref|XM_015100513.1|	6508	0	PREDICTED: Ovis aries hyaluronan synthase 3 (HAS3), transcript variant X2, mRNA	O00219	1082	0	Hyaluronan synthase 3	SPy2200	133	2e-31	COG1215	pfam03142	Chitin_synth_2	Chitin synthase. Members of this family are fungal chitin synthase EC:2.4.1.16 enzymes. They catalyse chitin synthesis as follows: UDP-N-acetyl-D-glucosamine + {(1,4)-(N-acetyl-beta-D-glucosaminyl)}(N) <=> UDP + {(1,4)-(N-acetyl-beta-D-glucosaminyl)}(N+1).	GO:0005975|carbohydrate metabolic process;GO:0007155|cell adhesion;GO:0085029|extracellular matrix assembly;GO:0045226|extracellular polysaccharide biosynthetic process;GO:0030213|hyaluronan biosynthetic process;GO:1900106|positive regulation of hyaluranon cable assembly;GO:0045893|positive regulation of transcription, DNA-templated;	GO:0005737|cytoplasm;GO:0036117|hyaluranon cable;GO:0016021|integral component of membrane;GO:0005887|integral component of plasma membrane;GO:0005886|plasma membrane;	GO:0050501|hyaluronan synthase activity;	K00752	E2.4.1.212, hasA; hyaluronan synthase [EC:2.4.1.212]
bta-miR-181b	gene24658	chrNC_037560.1:57047955-57063929:-	gi|594040456|ref|XP_006044792.1|	4273	0	PREDICTED: SID1 transmembrane family member 2 isoform X2 [Bubalus bubalis]	gi|594040455|ref|XM_006044730.1|	4382	0	PREDICTED: Bubalus bubalis SID1 transmembrane family, member 2 (SIDT2), transcript variant X2, mRNA	Q8NBJ9	1572	0	SID1 transmembrane family member 2	.	.	.	.	pfam13965	SID-1_RNA_chan	dsRNA-gated channel SID-1. This is a family of proteins that are transmembrane dsRNA-gated channels. They passively transport dsRNA into cells and do not act as ATP-dependent pumps. They are required for systemic RNA interference.	GO:0000902|cell morphogenesis;GO:0033227|dsRNA transport;GO:0042593|glucose homeostasis;GO:0061178|regulation of insulin secretion involved in cellular response to glucose stimulus;GO:0009749|response to glucose;GO:0003323|type B pancreatic cell development;GO:0044342|type B pancreatic cell proliferation;	GO:0016021|integral component of membrane;GO:0005765|lysosomal membrane;	GO:0003725|double-stranded RNA binding;GO:0051033|RNA transmembrane transporter activity;	.	.
bta-miR-6517	gene3110	chrNC_037546.1:63095134-63235580:-	gi|594101064|ref|XP_006073622.1|	34617	0	PREDICTED: fibrous sheath-interacting protein 2-like [Bubalus bubalis]	gi|594101063|ref|XM_006073560.1|	19709	0	PREDICTED: Bubalus bubalis fibrous sheath interacting protein 2 (FSIP2), mRNA	Q5CZC0	8574	0	Fibrous sheath-interacting protein 2	.	.	.	.	pfam15346	ARGLU	Arginine and glutamate-rich 1. ARGLU, arginine and glutamate-rich 1 protein family, is required for the oestrogen-dependent expression of ESR1 target genes. It functions in cooperation with MED1. The family of proteins is found in eukaryotes.	.	GO:0005739|mitochondrion;	.	.	.
bta-miR-1248	gene27508	chrNC_037562.1:64807324-64811305:-	gi|982955661|ref|XP_015313967.1|	1392	0	PREDICTED: zinc finger protein 239-like, partial [Bos taurus]	gi|965875752|ref|XM_015109257.1|	3220	0	PREDICTED: Ovis aries musimon zinc finger protein OZF-like (LOC105602107), transcript variant X2, mRNA	Q7Z398	217	4e-71	Zinc finger protein 550	.	.	.	.	pfam13465	zf-H2C2_2	Zinc-finger double domain.	GO:0006355|regulation of transcription, DNA-templated;GO:0006351|transcription, DNA-templated;	GO:0005634|nucleus;	GO:0003677|DNA binding;GO:0046872|metal ion binding;	K09228	KRAB; KRAB domain-containing zinc finger protein
bta-miR-26b	gene23749	chrNC_037560.1:7538145-7577754:-	gi|300796663|ref|NP_001180007.1|	7813	0	MAP kinase-activating death domain protein [Bos taurus]	gi|742134742|ref|XM_010842384.1|	5310	0	PREDICTED: Bison bison bison MAP-kinase activating death domain (MADD), transcript variant X4, mRNA	Q8WXG6	2879	0	MAP kinase-activating death domain protein	.	.	.	.	pfam02141	DENN	DENN (AEX-3) domain. DENN (after differentially expressed in neoplastic vs normal cells) is a domain which occurs in several proteins involved in Rab- mediated processes or regulation of MAPK signalling pathways.	GO:0000187|activation of MAPK activity;GO:0007166|cell surface receptor signaling pathway;GO:0097194|execution phase of apoptosis;GO:0042981|regulation of apoptotic process;GO:0051726|regulation of cell cycle;GO:2001236|regulation of extrinsic apoptotic signaling pathway;GO:1902041|regulation of extrinsic apoptotic signaling pathway via death domain receptors;GO:0032483|regulation of Rab protein …	GO:0005737|cytoplasm;GO:0005829|cytosol;GO:0016021|integral component of membrane;GO:0005886|plasma membrane;	GO:0005123|death receptor binding;GO:0030295|protein kinase activator activity;GO:0017112|Rab guanyl-nucleotide exchange factor activity;	.	.
bta-miR-146b	gene28577	chrNC_037564.1:35740980-35747565:-	gi|440896842|gb|ELR48661.1|	217	2e-34	hypothetical protein M91_21373, partial [Bos mutus]	gi|850491796|gb|CP011903.1|	750	0	Ovis canadensis canadensis isolate 43U chromosome 18 sequence	O00370	83.2	8e-23	LINE-1 retrotransposable element ORF2 protein	.	.	.	.	pfam07907	YibE_F	YibE/F-like protein. The sequences featured in this family are similar to two proteins expressed by Lactococcus lactis, YibE and YibF. Most of the members of this family are annotated as being putative membrane proteins, and in fact the sequences contain a high proportion of hydrophobic residues.	GO:0006310|DNA recombination;GO:0090305|nucleic acid phosphodiester bond hydrolysis;GO:0032199|reverse transcription involved in RNA-mediated transposition;GO:0032197|transposition, RNA-mediated;	.	GO:0046872|metal ion binding;GO:0003964|RNA-directed DNA polymerase activity;GO:0009036|Type II site-specific deoxyribonuclease activity;	.	.
bta-miR-2285ce	gene3017	chrNC_037546.1:53923829-53928522:-	gi|594073757|ref|XP_006060692.1|	807	9e-100	PREDICTED: coiled-coil domain-containing protein 115 isoform X1 [Bubalus bubalis]	gi|594073756|ref|XM_006060630.1|	2069	0	PREDICTED: Bubalus bubalis coiled-coil domain containing 115 (CCDC115), transcript variant X1, mRNA	Q3SZB5	295	2e-93	Coiled-coil domain-containing protein 115	.	.	.	.	pfam07174	FAP	Fibronectin-attachment protein (FAP). This family contains bacterial fibronectin-attachment proteins (FAP). Family members are rich in alanine and proline, are approximately 300 long, and seem to be restricted to mycobacteria. These proteins contain a fibronectin-binding motif that allows mycobacteria to bind to fibronectin in the extracellular matrix.	.	GO:0030137|COPI-coated vesicle;GO:0005793|endoplasmic reticulum-Golgi intermediate compartment;GO:0005768|endosome;GO:0005764|lysosome;	.	.	.
bta-miR-2285ce	gene19418	chrNC_037555.1:98450345-98451715:+	gi|477507212|ref|NP_001264389.1|	196	1e-15	40S ribosomal protein S27-like [Gallus gallus]	gi|850484816|gb|CP011892.1|	1116	0	Ovis canadensis canadensis isolate 43U chromosome 7 sequence	Q3T0B7	67.8	2e-13	40S ribosomal protein S27-like	SPBC1685.10	55.5	3e-09	COG2051	pfam01667	Ribosomal_S27e	Ribosomal protein S27.	GO:0000028|ribosomal small subunit assembly;GO:0006412|translation;	GO:0022627|cytosolic small ribosomal subunit;	GO:0046872|metal ion binding;GO:0003735|structural constituent of ribosome;	K02978	RP-S27e, RPS27; small subunit ribosomal protein S27e
bta-miR-146b	gene26654	chrNC_037562.1:49166887-49179227:-	gi|151553842|gb|AAI48118.1|	1435	0	FBL protein [Bos taurus]	gi|594051527|ref|XM_006050035.1|	1137	0	PREDICTED: Bubalus bubalis fibrillarin (FBL), transcript variant X2, mRNA	P35550	506	3e-178	rRNA 2'-O-methyltransferase fibrillarin	SPBC2D10.10c	372	2e-126	COG1889	pfam01269	Fibrillarin	Fibrillarin.	GO:0000494|box C/D snoRNA 3'-end processing;GO:1990258|histone glutamine methylation;GO:0001649|osteoblast differentiation;GO:0031167|rRNA methylation;GO:0048254|snoRNA localization;GO:0016074|snoRNA metabolic process;GO:0008033|tRNA processing;	GO:0031428|box C/D snoRNP complex;GO:0015030|Cajal body;GO:0005694|chromosome;GO:0001651|dense fibrillar component;GO:0070062|extracellular exosome;GO:0001652|granular component;GO:0016020|membrane;GO:0005730|nucleolus;GO:0005634|nucleus;GO:0032040|small-subunit processome;	GO:0051117|ATPase binding;GO:1990259|histone-glutamine methyltransferase activity;GO:0044822|poly(A) RNA binding;GO:0003723|RNA binding;GO:0008649|rRNA methyltransferase activity;GO:0001094|TFIID-class transcription factor binding;	K14563	NOP1, FBL; rRNA 2'-O-methyltransferase fibrillarin [EC:2.1.1.-]
bta-miR-677	gene29334	chrNC_037565.1:36816466-36978006:+	gi|594092940|ref|XP_006069802.1|	10131	0	PREDICTED: A disintegrin and metalloproteinase with thrombospondin motifs 9 isoform X1 [Bubalus bubalis]	gi|594092939|ref|XM_006069740.1|	7292	0	PREDICTED: Bubalus bubalis ADAM metallopeptidase with thrombospondin type 1 motif, 9 (ADAMTS9), transcript variant X1, mRNA	Q9P2N4	3598	0	A disintegrin and metalloproteinase with thrombospondin motifs 9	.	.	.	.	pfam08685	GON	GON domain. The GON domain is found in the ADAMTS (a disintegrin and metalloproteinase domain with thrombospondin type-1 modules) family of proteins. It contains several conserved cysteine residues.	GO:0006516|glycoprotein catabolic process;GO:0007275|multicellular organismal development;GO:0045636|positive regulation of melanocyte differentiation;GO:0015031|protein transport;GO:0006508|proteolysis;GO:0016192|vesicle-mediated transport;	GO:0009986|cell surface;GO:0005783|endoplasmic reticulum;GO:0005615|extracellular space;GO:0005578|proteinaceous extracellular matrix;	GO:0004222|metalloendopeptidase activity;GO:0008237|metallopeptidase activity;GO:0008270|zinc ion binding;	K08624	ADAMTS9; a disintegrin and metalloproteinase with thrombospondin motifs 9 [EC:3.4.24.-]
bta-miR-6517	gene27495	chrNC_037562.1:64636851-64641985:-	gi|982955658|ref|XP_010813927.2|	1059	9e-137	PREDICTED: zinc finger protein 548-like [Bos taurus]	gi|983000986|ref|XM_005195509.3|	622	0	PREDICTED: Bos taurus zinc finger protein 548-like (LOC789715), mRNA	Q8NEK5	183	4e-69	Zinc finger protein 548	.	.	.	.	pfam13465	zf-H2C2_2	Zinc-finger double domain.	GO:0006355|regulation of transcription, DNA-templated;GO:0006351|transcription, DNA-templated;	GO:0005634|nucleus;	GO:0046872|metal ion binding;GO:0000977|RNA polymerase II regulatory region sequence-specific DNA binding;GO:0003700|transcription factor activity, sequence-specific DNA binding;	K09228	KRAB; KRAB domain-containing zinc finger protein
bta-miR-27a-3p	gene9598	chrNC_037549.1:9424063-9512625:-	gi|115496890|ref|NP_001069512.1|	4909	0	integrator complex subunit 7 [Bos taurus]	gi|594092792|ref|XM_006069678.1|	4003	0	PREDICTED: Bubalus bubalis integrator complex subunit 7 (INTS7), partial mRNA	Q1RMS6	1890	0	Integrator complex subunit 7	.	.	.	.	pfam12460	MMS19_C	RNAPII transcription regulator C-terminal. MMS19 is required for both nucleotide excision repair (NER) and RNA polymerase II (RNAP II) transcription. This C-terminal domain, along with the N-terminal, MMS19_N, form part of a silencing complex in fission yeast that contains Dos2, Rik1, Mms19 and Cdc20 (the catalytic subunit of DNA polymerase-epsilon). This complex regulates RNA polymerase II (RNA …	GO:0071479|cellular response to ionizing radiation;GO:0000077|DNA damage checkpoint;GO:0016180|snRNA processing;	GO:0005694|chromosome;GO:0032039|integrator complex;	.	K13144	INTS7; integrator complex subunit 7
bta-miR-127	gene28216	chrNC_037564.1:3737058-3760989:+	gi|594112753|ref|XP_006079153.1|	6328	0	PREDICTED: retrotransposon-like protein 1 [Bubalus bubalis]	gi|594112752|ref|XM_006079091.1|	4792	0	PREDICTED: Bubalus bubalis retrotransposon-like 1 (RTL1), mRNA	Q52QI2	2372	0	Retrotransposon-like protein 1	SPAC167.08	117	2e-25	COG2801	pfam03732	Retrotrans_gag	Retrotransposon gag protein. Gag or Capsid-like proteins from LTR retrotransposons. There is a central motif QGXXEXXXXXFXXLXXH that is common to Retroviridae gag-proteins, but is poorly conserved.	GO:0007275|multicellular organismal development;	GO:0016021|integral component of membrane;	.	.	.
bta-miR-432	gene8579	chrNC_037548.1:89459745-89463713:+	gi|166795317|ref|NP_001107663.1|	1665	0	proto-oncogene Wnt-1 precursor [Bos taurus]	gi|548465465|ref|XM_005680007.1|	1932	0	PREDICTED: Capra hircus wingless-type MMTV integration site family, member 1 (WNT1), mRNA	P04426	630	0	Proto-oncogene Wnt-1	.	.	.	.	pfam00110	wnt	wnt family. Wnt genes have been identified in vertebrates and invertebrates but not in plants, unicellular eukaryotes or prokaryotes. In humans, 19 WNT proteins are known. Because of their insolubility little is known about Wnt protein structure, but all have 23 or 24 Cys residues whose spacing is highly conserved. Signal transduction by Wnt proteins (including the Wnt/beta-catenin, the Wnt/Ca++,…	GO:0009887|organ morphogenesis;GO:0031100|organ regeneration;GO:0030509|BMP signaling pathway;GO:0060348|bone development;GO:0001658|branching involved in ureteric bud morphogenesis;GO:0060070|canonical Wnt signaling pathway;GO:0044336|canonical Wnt signaling pathway involved in negative regulation of apoptotic process;GO:0033278|cell proliferation in midbrain;GO:0007267|cell-cell signaling;GO:00…	GO:0009986|cell surface;GO:0005737|cytoplasm;GO:0005788|endoplasmic reticulum lumen;GO:0005576|extracellular region;GO:0005615|extracellular space;GO:0005578|proteinaceous extracellular matrix;	GO:0005125|cytokine activity;GO:0005109|frizzled binding;GO:0019904|protein domain specific binding;GO:0048018|receptor agonist activity;GO:0005102|receptor binding;GO:0044212|transcription regulatory region DNA binding;	K03209	WNT1; wingless-type MMTV integration site family, member 1
bta-miR-6517	gene21174	chrNC_037557.1:58034525-58095071:-	gi|729748906|ref|XP_010570980.1|	2033	0	PREDICTED: ubiquitin carboxyl-terminal hydrolase 12, partial [Haliaeetus leucocephalus]	gi|594089335|ref|XM_006068031.1|	4156	0	PREDICTED: Bubalus bubalis ubiquitin specific peptidase 12 (USP12), mRNA	A5D9H7	774	0	Ubiquitin carboxyl-terminal hydrolase 12	.	.	.	.	pfam00443	UCH	Ubiquitin carboxyl-terminal hydrolase.	GO:0016579|protein deubiquitination;GO:0006511|ubiquitin-dependent protein catabolic process;	.	GO:0004197|cysteine-type endopeptidase activity;GO:0004843|ubiquitin-specific protease activity;	K11842	USP12_46; ubiquitin carboxyl-terminal hydrolase 12/46 [EC:3.4.19.12]
bta-miR-10182-5p	gene20217	chrNC_037556.1:72085452-72096754:+	gi|594043465|ref|XP_006046251.1|	3075	0	PREDICTED: sodium-dependent multivitamin transporter isoform X1 [Bubalus bubalis]	gi|594043472|ref|XM_006046193.1|	2946	0	PREDICTED: Bubalus bubalis solute carrier family 5 (sodium/multivitamin and iodide cotransporter), member 6 (SLC5A6), transcript variant X5, mRNA	Q9XT77	1033	0	Sodium-dependent multivitamin transporter	sll1087	168	4e-43	COG0591	pfam00474	SSF	Sodium:solute symporter family. Membership of this family is supported by a significant blast score.	GO:0006814|sodium ion transport;	GO:0016021|integral component of membrane;	GO:0015293|symporter activity;	K14386	SLC5A6, SMVT; solute carrier family 5 (sodium-dependent multivitamin transporter), member 6
bta-miR-145	gene26151	chrNC_037562.1:24346323-24449297:+	gi|149773547|ref|NP_001092391.1|	4201	0	nuclear pore complex protein Nup93 [Bos taurus]	gi|742210673|ref|XM_010861908.1|	2637	0	PREDICTED: Bison bison bison nucleoporin 93kDa (NUP93), transcript variant X1, mRNA	A5PJZ5	1622	0	Nuclear pore complex protein Nup93	.	.	.	.	pfam04097	Nic96	Nup93/Nic96. Nup93/Nic96 is a component of the nuclear pore complex. It is required for the correct assembly of the nuclear pore complex. In Saccharomyces cerevisiae, Nic96 has been shown to be involved in the distribution and cellular concentration of the GTPase Gsp1. The structure of Nic96 has revealed a mostly alpha helical structure.	GO:0072015|glomerular visceral epithelial cell development;GO:0090521|glomerular visceral epithelial cell migration;GO:0098779|mitophagy in response to mitochondrial depolarization;GO:1903206|negative regulation of hydrogen peroxide-induced cell death;GO:0006998|nuclear envelope organization;GO:0051292|nuclear pore complex assembly;GO:0016973|poly(A)+ mRNA export from nucleus;GO:0002230|positive …	GO:0005635|nuclear envelope;GO:0031965|nuclear membrane;GO:0034399|nuclear periphery;GO:0005643|nuclear pore;	GO:0017056|structural constituent of nuclear pore;	K14309	NUP93, NIC96; nuclear pore complex protein Nup93
bta-miR-2310	gene21548	chrNC_037558.1:7657166-7659911:+	gi|440903112|gb|ELR53815.1|	212	4e-22	hypothetical protein M91_04027, partial [Bos mutus]	gi|850488330|gb|CP011898.1|	1455	0	Ovis canadensis canadensis isolate 43U chromosome 13 sequence	P08548	66.2	4e-16	LINE-1 reverse transcriptase homolog	.	.	.	.	pfam12753	Nro1	Nuclear pore complex subunit Nro1. In fission yeast, this protein is a positive regulator of the stability of Sre1N, the sterol regulatory element-binding protein which is an ER membrane-bound transcription factor that controls adaptation to low oxygen-growth. In addition, the fission yeast Nro1 is a direct inhibitor of a protein that inhibits SreN1 degradation, Ofd1 (an oxoglutamate deoxygenase)…	.	.	GO:0046872|metal ion binding;GO:0003964|RNA-directed DNA polymerase activity;	.	.
bta-miR-6517	gene31824	chrNC_037568.1:41358822-41379111:+	gi|821394845|ref|XP_012388738.1|	3429	0	PREDICTED: H(+)/Cl(-) exchange transporter 7 isoform X1 [Orcinus orca]	gi|594038401|ref|XM_006043756.1|	3331	0	PREDICTED: Bubalus bubalis chloride channel, voltage-sensitive 7 (CLCN7), transcript variant X1, mRNA	Q4PKH3	1316	0	H(+)/Cl(-) exchange transporter 7	YJR040w_1	85.5	3e-16	COG0038	pfam00654	Voltage_CLC	Voltage gated chloride channel. This family of ion channels contains 10 or 12 transmembrane helices. Each protein forms a single pore. It has been shown that some members of this family form homodimers. In terms of primary structure, they are unrelated to known cation channels or other types of anion channels. Three ClC subfamilies are found in animals. ClC-1 is involved in setting and restoring …	GO:1902476|chloride transmembrane transport;	GO:0016021|integral component of membrane;GO:0005765|lysosomal membrane;	GO:0015297|antiporter activity;GO:0005524|ATP binding;GO:0031404|chloride ion binding;GO:0005247|voltage-gated chloride channel activity;	K05016	CLCN7; chloride channel 7
bta-miR-326	gene29542	chrNC_037565.1:50957639-50968979:+	gi|528923649|ref|XP_005196535.1|	6550	0	PREDICTED: ubiquitin carboxyl-terminal hydrolase 19 isoform X1 [Bos taurus]	gi|983004524|ref|XM_005196478.3|	4525	0	PREDICTED: Bos taurus ubiquitin specific peptidase 19 (USP19), transcript variant X1, mRNA	Q6J1Y9	2311	0	Ubiquitin carboxyl-terminal hydrolase 19	SPCC1494.05c	229	1e-60	COG5560	pfam00443	UCH	Ubiquitin carboxyl-terminal hydrolase.	GO:0030433|ER-associated ubiquitin-dependent protein catabolic process;GO:0048642|negative regulation of skeletal muscle tissue development;GO:0090068|positive regulation of cell cycle process;GO:0016579|protein deubiquitination;GO:1900037|regulation of cellular response to hypoxia;GO:0031647|regulation of protein stability;GO:0034976|response to endoplasmic reticulum stress;	GO:0005789|endoplasmic reticulum membrane;GO:0016021|integral component of membrane;	GO:0046872|metal ion binding;GO:0004843|ubiquitin-specific protease activity;	K11847	USP19; ubiquitin carboxyl-terminal hydrolase 19 [EC:3.4.19.12]
bta-miR-6517	gene26936	chrNC_037562.1:54729298-54730579:+	gi|982954209|ref|XP_005219584.3|	630	2e-78	PREDICTED: retina and anterior neural fold homeobox protein 2-like [Bos taurus]	gi|982999912|ref|XM_010823778.2|	605	0	PREDICTED: Bos taurus retina and anterior neural fold homeobox protein 2-like (LOC101902853), mRNA	.	.	.	.	.	.	.	.	pfam00046	Homeobox	Homeobox domain.	.	.	.	.	.
bta-miR-677	gene22320	chrNC_037558.1:47290308-47513180:-	gi|594033990|ref|XP_006041712.1|	2771	0	PREDICTED: MAGUK p55 subfamily member 7 [Bubalus bubalis]	gi|594033989|ref|XM_006041650.1|	4574	0	PREDICTED: Bubalus bubalis membrane protein, palmitoylated 7 (MAGUK p55 subfamily member 7) (MPP7), mRNA	A6QQZ7	1070	0	MAGUK p55 subfamily member 7	YDR454c	100	4e-22	COG0194	pfam00625	Guanylate_kin	Guanylate kinase.	GO:0070830|bicellular tight junction assembly;GO:0031334|positive regulation of protein complex assembly;GO:0071896|protein localization to adherens junction;	GO:0005923|bicellular tight junction;GO:0097025|MPP7-DLG1-LIN7 complex;	.	.	.
bta-miR-1248	gene12032	chrNC_037550.1:26574306-26621982:+	gi|594069695|ref|XP_006058747.1|	1202	4e-152	PREDICTED: lymphocyte function-associated antigen 3 [Bubalus bubalis]	gi|982978760|ref|XM_001250774.7|	3331	0	PREDICTED: Bos taurus CD58 molecule (CD58), transcript variant X2, mRNA	P19256	193	3e-53	Lymphocyte function-associated antigen 3	.	.	.	.	pfam15621	PROL5-SMR	Proline-rich submaxillary gland androgen-regulated family. SMR is a family of proteins found in eukaryotes. The family of SMR proteins is expressed in the submaxillary gland. SMR members may play a role in protection or detoxification.	GO:0007155|cell adhesion;GO:0071346|cellular response to interferon-gamma;GO:0071356|cellular response to tumor necrosis factor;GO:0034113|heterotypic cell-cell adhesion;GO:0050900|leukocyte migration;GO:2000484|positive regulation of interleukin-8 secretion;GO:0016337|single organismal cell-cell adhesion;	GO:0031225|anchored component of membrane;GO:0009986|cell surface;GO:0070062|extracellular exosome;GO:0005887|integral component of plasma membrane;GO:0016020|membrane;GO:0005886|plasma membrane;	GO:0005102|receptor binding;	K06492	CD58, LFA3; CD58 antigen
bta-miR-7	gene10768	chrNC_037549.1:113727450-113736630:-	gi|742116834|ref|XP_010837912.1|	885	3e-160	PREDICTED: LOW QUALITY PROTEIN: pregnancy-associated glycoprotein 1-like [Bison bison bison]	gi|742116833|ref|XM_010839610.1|	999	0	PREDICTED: Bison bison bison pregnancy-associated glycoprotein 1-like (LOC104988328), mRNA	Q28755	297	2e-136	Pregnancy-associated glycoprotein 1	.	.	.	.	pfam00026	Asp	Eukaryotic aspartyl protease. Aspartyl (acid) proteases include pepsins, cathepsins, and renins. Two-domain structure, probably arising from ancestral duplication. This family does not include the retroviral nor retrotransposon proteases (pfam00077), which are much smaller and appear to be homologous to a single domain of the eukaryotic asp proteases.	.	GO:0005615|extracellular space;	GO:0004190|aspartic-type endopeptidase activity;	.	.
bta-miR-146a	gene16459	chrNC_037553.1:92745226-92749571:-	gi|594087521|ref|XP_006067234.1|	1096	2e-133	PREDICTED: proline-rich protein 22 isoform X1 [Bubalus bubalis]	gi|594087522|ref|XM_006067173.1|	1633	0	PREDICTED: Bubalus bubalis proline rich 22 (PRR22), transcript variant X2, mRNA	Q8IZ63	245	2e-69	Proline-rich protein 22	.	.	.	.	pfam15279	SOBP	Sine oculis-binding protein. SOBP is associated with syndromic and nonsyndromic intellectual disability. It carries a zinc-finger of the zf-C2H2 type at the N-terminus, and a highly characteristic C-terminal PhPhPhPhPhPh motif. The deduced 873-amino acid protein contains an N-terminal nuclear localisation signal (NLS), followed by 2 FCS-type zinc finger motifs, a proline-rich region (PR1), a puta…	GO:0030317|sperm motility;GO:0007275|multicellular organismal development;GO:0048240|sperm capacitation;GO:0007283|spermatogenesis;	GO:0036128|CatSper complex;GO:0097228|sperm principal piece;	.	.	.
bta-miR-149-3p	gene14932	chrNC_037552.1:101858346-101971746:+	gi|594037727|ref|XP_006043491.1|	4666	0	PREDICTED: transcription intermediary factor 1-alpha-like isoform X1 [Bubalus bubalis]	gi|982981022|ref|XM_617403.9|	6669	0	PREDICTED: Bos taurus tripartite motif containing 24 (TRIM24), transcript variant X1, mRNA	O15164	1747	0	Transcription intermediary factor 1-alpha	ECU08g1640	72	7e-12	COG5076	pfam00439	Bromodomain	Bromodomain. Bromodomains are 110 amino acid long domains, that are found in many chromatin associated proteins. Bromodomains can interact specifically with acetylated lysine.	GO:0055074|calcium ion homeostasis;GO:0071391|cellular response to estrogen stimulus;GO:0008285|negative regulation of cell proliferation;GO:0045892|negative regulation of transcription, DNA-templated;GO:0045893|positive regulation of transcription, DNA-templated;GO:0046777|protein autophosphorylation;GO:0030163|protein catabolic process;GO:0016567|protein ubiquitination;GO:0042981|regulation of …	GO:0005829|cytosol;GO:0005719|nuclear euchromatin;GO:0005634|nucleus;GO:0005726|perichromatin fibrils;	GO:0003682|chromatin binding;GO:0034056|estrogen response element binding;GO:0016874|ligase activity;GO:0070577|lysine-acetylated histone binding;GO:0002039|p53 binding;GO:0004713|protein tyrosine kinase activity;GO:0005102|receptor binding;GO:0043565|sequence-specific DNA binding;GO:0003713|transcription coactivator activity;GO:0061630|ubiquitin protein ligase activity;GO:0004842|ubiquitin-prote…	K08881	TRIM24, TIF1A; tripartite motif-containing protein 24 [EC:2.3.2.27]
bta-miR-2285cv	gene29027	chrNC_037565.1:5787400-5789289:-	gi|965943696|ref|XP_014952164.1|	934	1e-128	PREDICTED: annexin A2 isoform X1 [Ovis aries]	gi|965943695|ref|XM_015096678.1|	814	0	PREDICTED: Ovis aries annexin A2 (ANXA2), transcript variant X1, mRNA	A2SW69	366	1e-119	Annexin A2	.	.	.	.	pfam00191	Annexin	Annexin. This family of annexins also includes giardin that has been shown to function as an annexin.	.	GO:0005604|basement membrane;	GO:0005509|calcium ion binding;GO:0005544|calcium-dependent phospholipid binding;GO:0004859|phospholipase inhibitor activity;	K17092	ANXA2; annexin A2
bta-miR-146a	gene28120	chrNC_037564.1:1095402-1098781:-	.	.	.	.	gi|594112592|ref|XR_329357.1|	1059	0	PREDICTED: Bubalus bubalis uncharacterized LOC102395423 (LOC102395423), transcript variant X1, misc_RNA	.	.	.	.	.	.	.	.	pfam03154	Atrophin-1	Atrophin-1 family. Atrophin-1 is the protein product of the dentatorubral-pallidoluysian atrophy (DRPLA) gene. DRPLA OMIM:125370 is a progressive neurodegenerative disorder. It is caused by the expansion of a CAG repeat in the DRPLA gene on chromosome 12p. This results in an extended polyglutamine region in atrophin-1, that is thought to confer toxicity to the protein, possibly through altering i…	.	.	.	.	.
bta-miR-18a	gene28754	chrNC_037564.1:47165723-47178946:-	gi|594068853|ref|XP_006058345.1|	3288	0	PREDICTED: zinc finger and SCAN domain-containing protein 2 isoform X1 [Bubalus bubalis]	gi|594068852|ref|XM_006058283.1|	3296	0	PREDICTED: Bubalus bubalis zinc finger and SCAN domain containing 2 (ZSCAN2), transcript variant X1, mRNA	Q7Z7L9	1125	0	Zinc finger and SCAN domain-containing protein 2	.	.	.	.	pfam02023	SCAN	SCAN domain. The SCAN domain (named after SRE-ZBP, CTfin51, AW-1 and Number 18 cDNA) is found in several pfam00096 proteins. The domain has been shown to be able to mediate homo- and hetero-oligomerization.	GO:0030154|cell differentiation;GO:0007275|multicellular organismal development;GO:0006355|regulation of transcription, DNA-templated;GO:0007283|spermatogenesis;GO:0006351|transcription, DNA-templated;	GO:0005634|nucleus;	GO:0046872|metal ion binding;GO:0000977|RNA polymerase II regulatory region sequence-specific DNA binding;GO:0003700|transcription factor activity, sequence-specific DNA binding;	K09230	SCAN; SCAN domain-containing zinc finger protein
bta-miR-146b	gene17759	chrNC_037554.1:69956613-69959936:-	gi|594063412|ref|XP_006055737.1|	1739	0	PREDICTED: testis-specific Y-encoded-like protein 1 [Bubalus bubalis]	gi|594063411|ref|XM_006055675.1|	3323	0	PREDICTED: Bubalus bubalis TSPY-like 1 (TSPYL1), mRNA	Q0P5N2	661	0	Testis-specific Y-encoded-like protein 1	.	.	.	.	pfam00956	NAP	Nucleosome assembly protein (NAP). NAP proteins are involved in moving histones into the nucleus, nucleosome assembly and chromatin fluidity. They affect the transcription of many genes.	GO:0006334|nucleosome assembly;	GO:0005730|nucleolus;	.	K11284	TSPYL1; TSPY-like 1
bta-miR-1248	gene18002	chrNC_037555.1:2785488-2952843:+	gi|594075532|ref|XP_006061538.1|	10309	0	PREDICTED: echinoderm microtubule-associated protein-like 5 isoform X1 [Bubalus bubalis]	gi|594075531|ref|XM_006061476.1|	8297	0	PREDICTED: Bubalus bubalis echinoderm microtubule associated protein like 5 (EML5), transcript variant X1, mRNA	Q05BV3	3836	0	Echinoderm microtubule-associated protein-like 5	.	.	.	.	pfam03451	HELP	HELP motif. The founding member of the EMAP protein family is the 75 kDa Echinoderm Microtubule-Associated Protein, so-named for its abundance in sea urchin, sand dollar and starfish eggs. The Hydrophobic EMAP-Like Protein (HELP) motif was identified initially in the human EMAP-Like Protein 2 (EML2) and subsequently in the entire EMAP Protein family. The HELP motif is approximately 60-70 amino ac…	.	GO:0005737|cytoplasm;GO:0070062|extracellular exosome;GO:0005874|microtubule;	GO:0003824|catalytic activity;	K18597	EML5; echinoderm microtubule-associated protein-like 5
bta-miR-149-3p	gene25380	chrNC_037561.1:19691105-19697457:-	gi|803260035|ref|XP_011989763.1|	171	2e-10	PREDICTED: EF-hand calcium-binding domain-containing protein 1 isoform X5 [Ovis aries musimon]	gi|850491151|gb|CP011902.1|	1114	0	Ovis canadensis canadensis isolate 43U chromosome 17 sequence	.	.	.	.	.	.	.	.	pfam04392	ABC_sub_bind	ABC transporter substrate binding protein. This family contains many hypothetical proteins and some ABC transporter substrate binding proteins.	.	.	.	.	.
bta-miR-6517	gene16507	chrNC_037553.1:93963102-93964378:-	gi|594109887|ref|XP_006077790.1|	1303	2e-175	PREDICTED: heterogeneous nuclear ribonucleoproteins A2/B1-like [Bubalus bubalis]	gi|594109886|ref|XM_006077728.1|	1179	0	PREDICTED: Bubalus bubalis heterogeneous nuclear ribonucleoproteins A2/B1-like (LOC102407017), mRNA	O88569	341	2e-112	Heterogeneous nuclear ribonucleoproteins A2/B1	.	.	.	.	pfam00076	RRM_1	RNA recognition motif. (a.k.a. RRM, RBD, or RNP domain). The RRM motif is probably diagnostic of an RNA binding protein. RRMs are found in a variety of RNA binding proteins, including various hnRNP proteins, proteins implicated in regulation of alternative splicing, and protein components of snRNPs. The motif also appears in a few single stranded DNA binding proteins. The RRM structure consists o…	GO:1990428|miRNA transport;GO:0006406|mRNA export from nucleus;GO:0006397|mRNA processing;GO:0000398|mRNA splicing, via spliceosome;GO:0048025|negative regulation of mRNA splicing, via spliceosome;GO:0000122|negative regulation of transcription from RNA polymerase II promoter;GO:0031053|primary miRNA processing;GO:0050658|RNA transport;	GO:0071013|catalytic step 2 spliceosome;GO:0005737|cytoplasm;GO:0070062|extracellular exosome;GO:0030529|ribonucleoprotein complex;GO:0016020|membrane;GO:0005654|nucleoplasm;GO:0005634|nucleus;GO:0005681|spliceosomal complex;	GO:0035198|miRNA binding;GO:0003730|mRNA 3'-UTR binding;GO:1990247|N6-methyladenosine-containing RNA binding;GO:0000166|nucleotide binding;GO:0044822|poly(A) RNA binding;GO:0097157|pre-mRNA intronic binding;GO:0003723|RNA binding;GO:0043047|single-stranded telomeric DNA binding;	K13158	HNRNPA2B1; heterogeneous nuclear ribonucleoprotein A2/B1
bta-miR-7	gene8453	chrNC_037548.1:78533767-78534654:-	gi|440909750|gb|ELR59628.1|	855	7e-112	GTP-binding nuclear protein Ran, partial [Bos mutus]	gi|850480667|gb|CP011888.1|	757	0	Ovis canadensis canadensis isolate 43U chromosome 3 sequence	P62828	327	4e-111	GTP-binding nuclear protein Ran	.	.	.	.	pfam00071	Ras	Ras family. Includes sub-families Ras, Rab, Rac, Ral, Ran, Rap Ypt1 and more. Shares P-loop motif with GTP_EFTU, arf and myosin_head. See pfam00009 pfam00025, pfam00063. As regards Rab GTPases, these are important regulators of vesicle formation, motility and fusion. They share a fold in common with all Ras GTPases: this is a six-stranded beta-sheet surrounded by five alpha-helices.	GO:0030036|actin cytoskeleton organization;GO:0051301|cell division;GO:0034629|cellular protein complex localization;GO:0071389|cellular response to mineralocorticoid stimulus;GO:0021766|hippocampus development;GO:0000226|microtubule cytoskeleton organization;GO:0007067|mitotic nuclear division;GO:0006913|nucleocytoplasmic transport;GO:0006611|protein export from nucleus;GO:0006606|protein import…	GO:0005737|cytoplasm;GO:0001673|male germ cell nucleus;GO:0002177|manchette;GO:0042470|melanosome;GO:0005643|nuclear pore;GO:0005634|nucleus;GO:0043234|protein complex;GO:0036126|sperm flagellum;	GO:0045505|dynein intermediate chain binding;GO:0019003|GDP binding;GO:0005525|GTP binding;GO:0003924|GTPase activity;GO:0061676|importin-alpha family protein binding;GO:0032403|protein complex binding;GO:0019904|protein domain specific binding;	K07936	RAN; GTP-binding nuclear protein Ran
bta-miR-1260b	gene24031	chrNC_037560.1:33483781-33685588:+	gi|741952243|ref|XP_010810962.1|	3294	0	PREDICTED: stromal interaction molecule 1 isoform X2 [Bos taurus]	gi|982946348|ref|XM_010812660.2|	3348	0	PREDICTED: Bos taurus stromal interaction molecule 1 (STIM1), transcript variant X2, mRNA	Q58CP9	1170	0	Stromal interaction molecule 1	.	.	.	.	pfam04111	APG6	Autophagy protein Apg6. In yeast, 15 Apg proteins coordinate the formation of autophagosomes. Autophagy is a bulk degradation process induced by starvation in eukaryotic cells. Apg6/Vps30p has two distinct functions in the autophagic process, either associated with the membrane or in a retrieval step of the carboxypeptidase Y sorting pathway.	GO:0032237|activation of store-operated calcium channel activity;GO:0006874|cellular calcium ion homeostasis;GO:0005513|detection of calcium ion;GO:0070166|enamel mineralization;GO:0051924|regulation of calcium ion transport;GO:0002115|store-operated calcium entry;	GO:0005783|endoplasmic reticulum;GO:0030176|integral component of endoplasmic reticulum membrane;GO:0005887|integral component of plasma membrane;GO:0005874|microtubule;GO:0005886|plasma membrane;GO:0033017|sarcoplasmic reticulum membrane;	GO:0005246|calcium channel regulator activity;GO:0005509|calcium ion binding;GO:0051010|microtubule plus-end binding;	K16059	STIM1; stromal interaction molecule 1
bta-miR-34a	gene31683	chrNC_037568.1:39714587-39735422:-	gi|594061839|ref|XP_006054991.1|	3171	0	PREDICTED: uncharacterized protein LOC102394770 [Bubalus bubalis]	gi|926723702|ref|XM_005697459.2|	7755	0	PREDICTED: Capra hircus zinc finger protein 75D-like (LOC102178413), mRNA	Q96N20	493	1e-156	Zinc finger protein 75A	.	.	.	.	pfam02023	SCAN	SCAN domain. The SCAN domain (named after SRE-ZBP, CTfin51, AW-1 and Number 18 cDNA) is found in several pfam00096 proteins. The domain has been shown to be able to mediate homo- and hetero-oligomerization.	GO:0006355|regulation of transcription, DNA-templated;GO:0006351|transcription, DNA-templated;	GO:0005634|nucleus;	GO:0003677|DNA binding;GO:0046872|metal ion binding;	K09229	ZKSCAN; KRAB and SCAN domains-containing zinc finger protein
bta-miR-146b	gene15607	chrNC_037553.1:45029274-45071188:+	gi|594106234|ref|XP_006076050.1|	7699	0	PREDICTED: gem-associated protein 5 isoform X1 [Bubalus bubalis]	gi|594106233|ref|XM_006075988.1|	7727	0	PREDICTED: Bubalus bubalis gem (nuclear organelle) associated protein 5 (GEMIN5), transcript variant X1, mRNA	Q8TEQ6	2592	0	Gem-associated protein 5	.	.	.	.	pfam00400	WD40	WD domain, G-beta repeat.	GO:0000398|mRNA splicing, via spliceosome;GO:0051170|nuclear import;GO:0006461|protein complex assembly;GO:0000387|spliceosomal snRNP assembly;	GO:0005737|cytoplasm;GO:0005829|cytosol;GO:0097504|Gemini of coiled bodies;GO:0016020|membrane;GO:0016604|nuclear body;GO:0005654|nucleoplasm;GO:0005634|nucleus;GO:0032797|SMN complex;GO:0034719|SMN-Sm protein complex;	GO:0044822|poly(A) RNA binding;GO:0017069|snRNA binding;	K13133	GEMIN5; gem associated protein 5
bta-miR-6517	gene18607	chrNC_037555.1:60705662-60712901:+	gi|594079040|ref|XP_006063202.1|	3906	0	PREDICTED: protein kintoun isoform X1 [Bubalus bubalis]	gi|594079039|ref|XM_006063140.1|	2941	0	PREDICTED: Bubalus bubalis dynein, axonemal, assembly factor 2 (DNAAF2), transcript variant X1, mRNA	Q0VC73	1469	0	Protein kintoun	.	.	.	.	pfam08190	PIH1	pre-RNA processing PIH1/Nop17. This domain is involved in pre-rRNA processing. It has has been shown to be required either for nucleolar retention or correct assembly of the box C/D snoRNP in Saccharomyces cerevisiae. The C-terminal region of this family has similarity to the CS domain pfam04969.	GO:0070286|axonemal dynein complex assembly;GO:0060285|cilium-dependent cell motility;GO:0098779|mitophagy in response to mitochondrial depolarization;GO:0002230|positive regulation of defense response to virus by host;GO:0032526|response to retinoic acid;GO:0098792|xenophagy;	GO:0005737|cytoplasm;GO:0005875|microtubule associated complex;	.	.	.
bta-miR-210	gene22992	chrNC_037559.1:51533868-51597690:-	gi|594040139|ref|XP_006044640.1|	1076	6e-135	PREDICTED: uncharacterized protein C8orf46 homolog isoform X1 [Bubalus bubalis]	gi|942047061|ref|XM_005892940.2|	2989	0	PREDICTED: Bos mutus chromosome unknown open reading frame, human C8orf46 (LOC102272650), mRNA	Q0VCV7	415	4e-135	Uncharacterized protein C8orf46 homolog	.	.	.	.	pfam15505	DUF4648	Domain of unknown function (DUF4648). This family of proteins is found in eukaryotes. Proteins in this family are typically between 115 and 207 amino acids in length.	GO:0030154|cell differentiation;GO:0045944|positive regulation of transcription from RNA polymerase II promoter;GO:0045893|positive regulation of transcription, DNA-templated;	GO:0005634|nucleus;	GO:0000978|RNA polymerase II core promoter proximal region sequence-specific DNA binding;GO:0001135|transcription factor activity, RNA polymerase II transcription factor recruiting;GO:0001077|transcriptional activator activity, RNA polymerase II core promoter proximal region sequence-specific binding;	.	.
bta-miR-2411-3p	gene31440	chrNC_037568.1:21205584-21234881:-	gi|671009048|ref|XP_008695380.1|	930	2e-118	PREDICTED: dynactin subunit 5 [Ursus maritimus]	gi|594095911|ref|XM_006071168.1|	1882	0	PREDICTED: Bubalus bubalis dynactin 5 (p25) (DCTN5), mRNA	Q9BTE1	359	3e-119	Dynactin subunit 5	PAB0393	63.9	9e-11	COG0663	pfam00132	Hexapep	Bacterial transferase hexapeptide (six repeats).	GO:0019886|antigen processing and presentation of exogenous peptide antigen via MHC class II;GO:0035904|aorta development;GO:0060976|coronary vasculature development;GO:0006888|ER to Golgi vesicle-mediated transport;GO:0003281|ventricular septum development;	GO:0005813|centrosome;GO:0000777|condensed chromosome kinetochore;GO:0005829|cytosol;GO:0031965|nuclear membrane;GO:0005654|nucleoplasm;	.	K10427	DCTN5; dynactin 5
bta-miR-2285cv	gene17632	chrNC_037554.1:53900342-53925600:-	gi|594056627|ref|XP_006052512.1|	1865	0	PREDICTED: hexaprenyldihydroxybenzoate methyltransferase, mitochondrial isoform X1 [Bubalus bubalis]	gi|965852788|ref|XM_012140943.2|	1958	0	PREDICTED: Ovis aries musimon coenzyme Q3 methyltransferase (COQ3), mRNA	Q3T131	703	0	Ubiquinone biosynthesis O-methyltransferase, mitochondrial	mlr3442	203	3e-58	COG2227	pfam13489	Methyltransf_23	Methyltransferase domain. This family appears to be a methyltransferase domain.	GO:0032259|methylation;GO:0006744|ubiquinone biosynthetic process;	GO:0005737|cytoplasm;GO:0031314|extrinsic component of mitochondrial inner membrane;	GO:0008425|2-polyprenyl-6-methoxy-1,4-benzoquinone methyltransferase activity;GO:0008689|3-demethylubiquinone-9 3-O-methyltransferase activity;GO:0004395|hexaprenyldihydroxybenzoate methyltransferase activity;GO:0008757|S-adenosylmethionine-dependent methyltransferase activity;	K00591	COQ3; polyprenyldihydroxybenzoate methyltransferase / 3-demethylubiquinol 3-O-methyltransferase [EC:2.1.1.114 2.1.1.64]
bta-miR-2411-3p	gene1375	chrNC_037545.1:170756189-170817730:-	gi|528937692|ref|XP_005201902.1|	4070	0	PREDICTED: short transient receptor potential channel 1 isoform X1 [Bos taurus]	gi|965830032|ref|XM_012130513.2|	4227	0	PREDICTED: Ovis aries musimon transient receptor potential cation channel, subfamily C, member 1 (TRPC1), transcript variant X2, mRNA	P48995	1516	0	Short transient receptor potential channel 1	.	.	.	.	pfam08344	TRP_2	Transient receptor ion channel II. This domain is found in the transient receptor ion channel (Trp) family of proteins. There is strong evidence that Trp proteins are structural elements of calcium-ion entry channels activated by G protein-coupled receptors. This domain does not tend to appear with the TRP domain (pfam06011) but is often found to the C-terminus of Ankyrin repeats (pfam00023).	GO:0070588|calcium ion transmembrane transport;GO:0006816|calcium ion transport;GO:0006828|manganese ion transport;GO:0042438|melanin biosynthetic process;GO:0051281|positive regulation of release of sequestered calcium ion into cytosol;GO:1903779|regulation of cardiac conduction;GO:0051480|cytosolic calcium ion homeostasis;GO:0051592|response to calcium ion;	GO:0005887|integral component of plasma membrane;GO:0005886|plasma membrane;GO:0043235|receptor complex;	GO:0005262|calcium channel activity;GO:0005261|cation channel activity;GO:0070679|inositol 1,4,5 trisphosphate binding;GO:0044325|ion channel binding;GO:0015279|store-operated calcium channel activity;	K04964	TRPC1; transient receptor potential cation channel subfamily C member 1
bta-miR-23b-5p	gene24789	chrNC_037560.1:69196739-69396673:+	gi|594082809|ref|XP_006064997.1|	4259	0	PREDICTED: LOW QUALITY PROTEIN: angiomotin-like protein 1 [Bubalus bubalis]	gi|803311508|ref|XM_012158688.1|	7137	0	PREDICTED: Ovis aries musimon angiomotin like 1 (AMOTL1), transcript variant X10, mRNA	E1BEQ5	1618	0	Angiomotin-like protein 1	.	.	.	.	pfam12240	Angiomotin_C	Angiomotin C terminal. This domain family is found in eukaryotes, and is typically between 197 and 211 amino acids in length. This family is the C terminal region of angiomotin. Angiomotin regulates the action of angiogenesis inhibitor angiostatin. The C terminal region of angiomotin appears to be involved in directing the protein chemotactically.	GO:0003365|establishment of cell polarity involved in ameboidal cell migration;GO:0035329|hippo signaling;GO:0043536|positive regulation of blood vessel endothelial cell migration;GO:0016055|Wnt signaling pathway;	GO:0016324|apical plasma membrane;GO:0005923|bicellular tight junction;GO:0008180|COP9 signalosome;GO:0031410|cytoplasmic vesicle;GO:0030027|lamellipodium;	.	.	.
bta-miR-1248	gene31838	chrNC_037568.1:41529695-41587158:-	gi|803280051|ref|XP_011999692.1|	9103	0	PREDICTED: voltage-dependent T-type calcium channel subunit alpha-1H-like isoform X1 [Ovis aries musimon]	gi|983006647|ref|XM_015469221.1|	6802	0	PREDICTED: Bos taurus calcium channel, voltage-dependent, T type, alpha 1H subunit (CACNA1H), transcript variant X2, mRNA	O88427	3034	0	Voltage-dependent T-type calcium channel subunit alpha-1H	.	.	.	.	pfam00520	Ion_trans	Ion transport protein. This family contains Sodium, Potassium, Calcium ion channels. This family is 6 transmembrane helices in which the last two helices flank a loop which determines ion selectivity. In some sub-families (e.g. Na channels) the domain is repeated four times, whereas in others (e.g. K channels) the protein forms as a tetramer in the membrane. A bacterial structure of the protein i…	GO:0032342|aldosterone biosynthetic process;GO:0070509|calcium ion import;GO:0006816|calcium ion transport;GO:0034651|cortisol biosynthetic process;GO:0034220|ion transmembrane transport;GO:0086010|membrane depolarization during action potential;GO:2000344|positive regulation of acrosome reaction;GO:0045956|positive regulation of calcium ion-dependent exocytosis;GO:0042391|regulation of membrane …	GO:0005901|caveola;GO:0016021|integral component of membrane;GO:0005886|plasma membrane;GO:0042383|sarcolemma;GO:0005891|voltage-gated calcium channel complex;	GO:0005261|cation channel activity;GO:0008332|low voltage-gated calcium channel activity;GO:0046872|metal ion binding;GO:0097110|scaffold protein binding;	.	.
bta-miR-767	gene7212	chrNC_037548.1:4948392-4954081:+	gi|982927528|ref|XP_015326927.1|	1177	5e-145	PREDICTED: protein LDOC1L [Bos taurus]	gi|594079366|ref|XM_006063298.1|	5425	0	PREDICTED: Bubalus bubalis leucine zipper, down-regulated in cancer 1-like (LDOC1L), transcript variant X1, mRNA	Q6ICC9	442	7e-141	Protein LDOC1L	.	.	.	.	pfam03157	Glutenin_hmw	High molecular weight glutenin subunit. Members of this family include high molecular weight subunits of glutenin. This group of gluten proteins is thought to be largely responsible for the elastic properties of gluten, and hence, doughs. Indeed, glutenin high molecular weight subunits are classified as elastomeric proteins, because the glutenin network can withstand significant deformations with…	GO:0045184|establishment of protein localization;GO:0000226|microtubule cytoskeleton organization;GO:0051895|negative regulation of focal adhesion assembly;GO:0051497|negative regulation of stress fiber assembly;GO:1903690|negative regulation of wound healing, spreading of epidermal cells;GO:1904261|positive regulation of basement membrane assembly involved in embryonic body morphogenesis;GO:0010…	GO:0045180|basal cortex;GO:0031252|cell leading edge;GO:0005913|cell-cell adherens junction;GO:0005737|cytoplasm;GO:0045111|intermediate filament cytoskeleton;GO:0005886|plasma membrane;	GO:0098641|cadherin binding involved in cell-cell adhesion;	.	.
bta-miR-2332	gene13027	chrNC_037550.1:111945643-112076885:+	gi|594036108|ref|XP_006042722.1|	2636	0	PREDICTED: PERQ amino acid-rich with GYF domain-containing protein 2 isoform X1 [Bubalus bubalis]	gi|594036107|ref|XM_006042660.1|	5736	0	PREDICTED: Bubalus bubalis GRB10 interacting GYF protein 2 (GIGYF2), transcript variant X1, mRNA	Q6Y7W6	962	0	PERQ amino acid-rich with GYF domain-containing protein 2	.	.	.	.	pfam02213	GYF	GYF domain. The GYF domain is named because of the presence of Gly-Tyr-Phe residues. The GYF domain is a proline-binding domain in CD2-binding protein.	GO:0008344|adult locomotory behavior;GO:0044267|cellular protein metabolic process;GO:0007631|feeding behavior;GO:0048873|homeostasis of number of cells within a tissue;GO:0048009|insulin-like growth factor receptor signaling pathway;GO:0031571|mitotic G1 DNA damage checkpoint;GO:0035264|multicellular organism growth;GO:0050881|musculoskeletal movement;GO:0017148|negative regulation of translatio…	GO:0005913|cell-cell adherens junction;GO:0016020|membrane;	GO:0098641|cadherin binding involved in cell-cell adhesion;GO:0044822|poly(A) RNA binding;	K18730	GIGYF; PERQ amino acid-rich with GYF domain-containing protein
bta-miR-26b	gene19564	chrNC_037556.1:6875304-6876545:+	gi|507552719|ref|XP_004660154.1|	974	0	PREDICTED: N-acetyllactosaminide beta-1,3-N-acetylglucosaminyltransferase 2 [Jaculus jaculus]	gi|402745547|ref|NM_001102497.2|	1102	0	Bos taurus UDP-GlcNAc:betaGal beta-1,3-N-acetylglucosaminyltransferase 2 (B3GNT2), mRNA	Q9NY97	380	4e-127	N-acetyllactosaminide beta-1,3-N-acetylglucosaminyltransferase 2	.	.	.	.	pfam01762	Galactosyl_T	Galactosyltransferase. This family includes the galactosyltransferases UDP-galactose:2-acetamido-2-deoxy-D-glucose3beta-galactosyltransferase and UDP-Gal:beta-GlcNAc beta 1,3-galactosyltranferase. Specific galactosyltransferases transfer galactose to GlcNAc terminal chains in the synthesis of the lacto-series oligosaccharides types 1 and 2.	GO:0007411|axon guidance;GO:0018146|keratan sulfate biosynthetic process;GO:0016266|O-glycan processing;GO:0030311|poly-N-acetyllactosamine biosynthetic process;GO:0007608|sensory perception of smell;	GO:0070062|extracellular exosome;GO:0000139|Golgi membrane;GO:0016021|integral component of membrane;	GO:0008532|N-acetyllactosaminide beta-1,3-N-acetylglucosaminyltransferase activity;GO:0008499|UDP-galactose:beta-N-acetylglucosamine beta-1,3-galactosyltransferase activity;	K00741	B3GNT1, B3GNT2; N-acetyllactosaminide beta-1,3-N-acetylglucosaminyltransferase [EC:2.4.1.149]
bta-miR-148a	gene21855	chrNC_037558.1:21397302-21431359:-	gi|594081694|ref|XP_006064460.1|	4194	0	PREDICTED: DNA (cytosine-5)-methyltransferase 3B isoform X1 [Bubalus bubalis]	gi|982942875|ref|XM_015474122.1|	3902	0	PREDICTED: Bos taurus DNA (cytosine-5-)-methyltransferase 3 beta (DNMT3B), transcript variant X3, mRNA	Q9UBC3	1491	0	DNA (cytosine-5)-methyltransferase 3B	.	.	.	.	pfam00855	PWWP	PWWP domain. The PWWP domain is named after a conserved Pro-Trp-Trp-Pro motif. The domain binds to Histone-4 methylated at lysine-20, H4K20me, suggesting that it is methyl-lysine recognition motif. Removal of two conserved aromatic residues in a hydrophobic cavity created by this domain within the full-length protein, Pdp1, abolishes the interaction o f the protein with H4K20me3. In fission yeast…	GO:0071549|cellular response to dexamethasone stimulus;GO:0071455|cellular response to hyperoxia;GO:0006306|DNA methylation;GO:0010424|DNA methylation on cytosine within a CG sequence;GO:0045814|negative regulation of gene expression, epigenetic;GO:0051573|negative regulation of histone H3-K9 methylation;GO:0000122|negative regulation of transcription from RNA polymerase II promoter;GO:0010628|po…	GO:0005737|cytoplasm;GO:0043231|intracellular membrane-bounded organelle;GO:0005654|nucleoplasm;GO:0005634|nucleus;	GO:0003682|chromatin binding;GO:0003886|DNA (cytosine-5-)-methyltransferase activity;GO:0051718|DNA (cytosine-5-)-methyltransferase activity, acting on CpG substrates;GO:0009008|DNA-methyltransferase activity;GO:0046872|metal ion binding;GO:0003714|transcription corepressor activity;GO:0045322|unmethylated CpG binding;	K17399	DNMT3B; DNA (cytosine-5)-methyltransferase 3B [EC:2.1.1.37]
bta-miR-2285cv	gene16220	chrNC_037553.1:73459274-73650661:+	gi|594105329|ref|XP_006075621.1|	886	2e-105	PREDICTED: COMM domain-containing protein 10-like isoform X2 [Bubalus bubalis]	gi|850483104|gb|CP011890.1|	3166	0	Ovis canadensis canadensis isolate 43U chromosome 5 sequence	Q9Y6G5	293	4e-88	COMM domain-containing protein 10	.	.	.	.	pfam07258	HCaRG	HCaRG protein. This family consists of several mammalian HCaRG(hypertension-related, calcium-regulated gene) proteins. HCaRG is negatively regulated by extracellular calcium concentration, and its basal mRNA levels are higher in hypertensive animals. HCaRG is a nuclear protein potentially involved in the control of cell proliferation.	GO:0006355|regulation of transcription, DNA-templated;GO:0006351|transcription, DNA-templated;	GO:0005737|cytoplasm;GO:0005634|nucleus;	.	.	.
bta-miR-2310	gene10397	chrNC_037549.1:84532860-84580510:-	.	.	.	.	gi|850493339|gb|CP011906.1|	1780	0	Ovis canadensis canadensis isolate 43U chromosome 21 sequence	.	.	.	.	.	.	.	.	pfam10324	7TM_GPCR_Srw	Serpentine type 7TM GPCR chemoreceptor Srw. Chemoreception is mediated in Caenorhabditis elegans by members of the seven-transmembrane G-protein-coupled receptor class (7TM GPCRs) of proteins which are of the serpentine type. Srw is a solo family amongst the superfamilies of chemoreceptors. Chemoperception is one of the central senses of soil nematodes like C. elegans which are otherwise 'blind' …	.	.	.	.	.
bta-miR-6517	gene32488	chrNC_037569.1:55055555-55067457:+	gi|594101259|ref|XP_006073717.1|	1236	6e-160	PREDICTED: synaptophysin [Bubalus bubalis]	gi|594101258|ref|XM_006073655.1|	2596	0	PREDICTED: Bubalus bubalis synaptophysin (SYP), mRNA	P20488	473	2e-158	Synaptophysin	.	.	.	.	pfam01284	MARVEL	Membrane-associating domain. MARVEL domain-containing proteins are often found in lipid-associating proteins - such as Occludin and MAL family proteins. It may be part of the machinery of membrane apposition events, such as transport vesicle biogenesis.	GO:0006897|endocytosis;GO:0045920|negative regulation of exocytosis;GO:0048168|regulation of neuronal synaptic plasticity;GO:2000474|regulation of opioid receptor signaling pathway;	GO:0030054|cell junction;GO:0042584|chromaffin granule membrane;GO:0030136|clathrin-coated vesicle;GO:0030285|integral component of synaptic vesicle membrane;GO:0043005|neuron projection;	GO:0051020|GTPase binding;GO:0005215|transporter activity;	.	.
bta-miR-326	gene22023	chrNC_037558.1:29526572-29537528:-	gi|752424679|ref|XP_011231213.1|	789	7e-96	PREDICTED: stathmin-3 isoform X1 [Ailuropoda melanoleuca]	gi|594031969|ref|XM_006040712.1|	2495	0	PREDICTED: Bubalus bubalis stathmin-like 3 (STMN3), mRNA	A4IFK9	306	5e-97	Stathmin-3	.	.	.	.	pfam00836	Stathmin	Stathmin family. The Stathmin family of proteins play an important role in the regulation of the microtubule cytoskeleton. They regulate microtubule dynamics by promoting depolymerization of microtubules and/or preventing polymerization of tubulin heterodimers.	GO:0031122|cytoplasmic microtubule organization;GO:0007019|microtubule depolymerization;GO:0035021|negative regulation of Rac protein signal transduction;GO:0031175|neuron projection development;GO:0051493|regulation of cytoskeleton organization;GO:0043087|regulation of GTPase activity;GO:0031110|regulation of microtubule polymerization or depolymerization;	GO:0030424|axon;GO:0005737|cytoplasm;GO:0005794|Golgi apparatus;GO:0030426|growth cone;GO:0043005|neuron projection;	GO:0015631|tubulin binding;	.	.
bta-miR-7857-3p	gene26715	chrNC_037562.1:50371941-50374600:-	gi|594055797|ref|XP_006052116.1|	1889	0	PREDICTED: UDP-GlcNAc:betaGal beta-1,3-N-acetylglucosaminyltransferase 8 isoform X1 [Bubalus bubalis]	gi|965911531|ref|XM_015091219.1|	1815	0	PREDICTED: Ovis aries musimon UDP-GlcNAc:betaGal beta-1,3-N-acetylglucosaminyltransferase 8-like (LOC105613942), transcript variant X1, mRNA	Q7Z7M8	565	0	UDP-GlcNAc:betaGal beta-1,3-N-acetylglucosaminyltransferase 8	.	.	.	.	pfam01762	Galactosyl_T	Galactosyltransferase. This family includes the galactosyltransferases UDP-galactose:2-acetamido-2-deoxy-D-glucose3beta-galactosyltransferase and UDP-Gal:beta-GlcNAc beta 1,3-galactosyltranferase. Specific galactosyltransferases transfer galactose to GlcNAc terminal chains in the synthesis of the lacto-series oligosaccharides types 1 and 2.	GO:0016266|O-glycan processing;GO:0030311|poly-N-acetyllactosamine biosynthetic process;	GO:0070062|extracellular exosome;GO:0000139|Golgi membrane;GO:0016021|integral component of membrane;	GO:0016262|protein N-acetylglucosaminyltransferase activity;GO:0008499|UDP-galactose:beta-N-acetylglucosamine beta-1,3-galactosyltransferase activity;	K09665	B3GNT8; beta-1,3-N-acetylglucosaminyltransferase 8 [EC:2.4.1.-]
bta-miR-6517	gene9951	chrNC_037549.1:35467101-35535167:+	gi|594107937|ref|XP_006076857.1|	4827	0	PREDICTED: LOW QUALITY PROTEIN: period circadian protein homolog 3 [Bubalus bubalis]	gi|594107936|ref|XM_006076795.1|	3924	0	PREDICTED: Bubalus bubalis period circadian clock 3 (PER3), mRNA	P56645	977	0	Period circadian protein homolog 3	.	.	.	.	pfam12114	Period_C	Period protein 2/3C-terminal region. This domain is found in eukaryotes. This domain is typically between 164 to 200 amino acids in length. This domain is found associated with pfam08447.	GO:0032922|circadian regulation of gene expression;GO:0000122|negative regulation of transcription from RNA polymerase II promoter;GO:0050821|protein stabilization;GO:0045187|regulation of circadian sleep/wake cycle, sleep;GO:0006351|transcription, DNA-templated;	GO:0005737|cytoplasm;GO:0005634|nucleus;	.	K02633	PER; period circadian protein
bta-miR-1248	gene31958	chrNC_037569.1:6481655-6728432:+	gi|983011989|ref|XP_003584412.4|	2741	0	PREDICTED: F-box-like/WD repeat-containing protein TBL1X [Bos taurus]	gi|983011988|ref|XM_003584364.4|	3979	0	PREDICTED: Bos taurus F-box-like/WD repeat-containing protein TBL1X (LOC100849399), mRNA	O60907	1014	0	F-box-like/WD repeat-containing protein TBL1X	.	.	.	.	pfam00400	WD40	WD domain, G-beta repeat.	GO:0060070|canonical Wnt signaling pathway;GO:0044255|cellular lipid metabolic process;GO:0016575|histone deacetylation;GO:0000122|negative regulation of transcription from RNA polymerase II promoter;GO:0045944|positive regulation of transcription from RNA polymerase II promoter;GO:0045893|positive regulation of transcription, DNA-templated;GO:0043161|proteasome-mediated ubiquitin-dependent prote…	GO:0005654|nucleoplasm;GO:0005634|nucleus;GO:0005876|spindle microtubule;GO:0017053|transcriptional repressor complex;	GO:0008013|beta-catenin binding;GO:0042393|histone binding;GO:0008022|protein C-terminus binding;GO:0019904|protein domain specific binding;GO:0003714|transcription corepressor activity;GO:0008134|transcription factor binding;GO:0044212|transcription regulatory region DNA binding;	K04508	TBL1; transducin (beta)-like 1
bta-miR-199b	gene13506	chrNC_037551.1:31265580-31323256:-	gi|332233148|ref|XP_003265765.1|	1164	6e-143	PREDICTED: MOB kinase activator 1B isoform X1 [Nomascus leucogenys]	gi|742114720|ref|XM_010839092.1|	2958	0	PREDICTED: Bison bison bison MOB kinase activator 1B (MOB1B), transcript variant X2, mRNA	Q8BPB0	447	1e-142	MOB kinase activator 1B	.	.	.	.	pfam03637	Mob1_phocein	Mob1/phocein family. Mob1 is an essential Saccharomyces cerevisiae protein, identified from a two-hybrid screen, that binds Mps1p, a protein kinase essential for spindle pole body duplication and mitotic checkpoint regulation. Mob1 contains no known structural motifs; however MOB1 is a member of a conserved gene family and shares sequence similarity with a nonessential yeast gene, MOB2. Mob1 is a…	GO:0035329|hippo signaling;GO:0031952|regulation of protein autophosphorylation;	GO:0005737|cytoplasm;GO:0070062|extracellular exosome;GO:0005634|nucleus;	GO:0019209|kinase activator activity;GO:0019900|kinase binding;GO:0046872|metal ion binding;	K06685	MOB1, Mats; MOB kinase activator 1
bta-miR-145	gene26589	chrNC_037562.1:48036720-48164710:+	gi|332205852|ref|NP_001193706.1|	23611	0	ryanodine receptor 1 [Bos taurus]	gi|332205851|ref|NM_001206777.1|	14599	0	Bos taurus ryanodine receptor 1 (skeletal) (RYR1), mRNA	Q92736	5613	0	Ryanodine receptor 2	.	.	.	.	pfam01365	RYDR_ITPR	RIH domain. The RIH (RyR and IP3R Homology) domain is an extracellular domain from two types of calcium channels. This region is found in the ryanodine receptor and the inositol-1,4,5- trisphosphate receptor. This domain may form a binding site for IP3.	GO:0030509|BMP signaling pathway;GO:0006816|calcium ion transport;GO:0060402|calcium ion transport into cytosol;GO:0019722|calcium-mediated signaling;GO:0035584|calcium-mediated signaling using intracellular calcium source;GO:0060070|canonical Wnt signaling pathway;GO:0060048|cardiac muscle contraction;GO:0003300|cardiac muscle hypertrophy;GO:0086064|cell communication by electrical coupling invo…	GO:0034704|calcium channel complex;GO:0070062|extracellular exosome;GO:0014701|junctional sarcoplasmic reticulum membrane;GO:0016020|membrane;GO:0005886|plasma membrane;GO:0043234|protein complex;GO:0042383|sarcolemma;GO:0016529|sarcoplasmic reticulum;GO:0033017|sarcoplasmic reticulum membrane;GO:0005790|smooth endoplasmic reticulum;GO:0030018|Z disc;	GO:0005262|calcium channel activity;GO:0005509|calcium ion binding;GO:0048763|calcium-induced calcium release activity;GO:0015278|calcium-release channel activity;GO:0005516|calmodulin binding;GO:0019899|enzyme binding;GO:0042802|identical protein binding;GO:0044325|ion channel binding;GO:0034236|protein kinase A catalytic subunit binding;GO:0034237|protein kinase A regulatory subunit binding;GO:…	K04962	RYR2; ryanodine receptor 2
bta-miR-186	gene32682	chrNC_037569.1:67340783-67628134:-	gi|440911905|gb|ELR61526.1|	10720	0	Transcriptional regulator ATRX, partial [Bos mutus]	gi|983011021|ref|XM_005200753.3|	10094	0	PREDICTED: Bos taurus alpha thalassemia/mental retardation syndrome X-linked (ATRX), transcript variant X5, mRNA	Q7YQM4	3657	0	Transcriptional regulator ATRX	SPAC15A10.03c	158	5e-38	COG0553	pfam00176	SNF2_N	SNF2 family N-terminal domain. This domain is found in proteins involved in a variety of processes including transcription regulation (e.g., SNF2, STH1, brahma, MOT1), DNA repair (e.g., ERCC6, RAD16, RAD5), DNA recombination (e.g., RAD54), and chromatin unwinding (e.g., ISWI) as well as a variety of other proteins with little functional information (e.g., lodestar, ETL1).	GO:0072711|cellular response to hydroxyurea;GO:0016569|covalent chromatin modification;GO:0006338|chromatin remodeling;GO:0030330|DNA damage response, signal transduction by p53 class mediator;GO:0006281|DNA repair;GO:0006336|DNA replication-independent nucleosome assembly;GO:1901581|negative regulation of telomeric RNA transcription from RNA pol II promoter;GO:0006334|nucleosome assembly;GO:0010…	GO:0016605|PML body;GO:0070603|SWI/SNF superfamily-type complex;GO:0031933|telomeric heterochromatin;	GO:0005524|ATP binding;GO:0003682|chromatin binding;GO:0003677|DNA binding;GO:0004386|helicase activity;GO:0042393|histone binding;GO:0046872|metal ion binding;	K10779	ATRX; transcriptional regulator ATRX [EC:3.6.4.12]
bta-miR-199b	gene32339	chrNC_037569.1:40463020-40472970:+	gi|594048761|ref|XP_006048768.1|	1874	0	PREDICTED: probable G-protein coupled receptor 34 isoform X1 [Bubalus bubalis]	gi|965817080|ref|XM_012124140.2|	2544	0	PREDICTED: Ovis aries musimon G protein-coupled receptor 34 (GPR34), mRNA	P60019	659	0	Probable G-protein coupled receptor 34	.	.	.	.	pfam00001	7tm_1	7 transmembrane receptor (rhodopsin family). This family contains, amongst other G-protein-coupled receptors (GCPRs), members of the opsin family, which have been considered to be typical members of the rhodopsin superfamily. They share several motifs, mainly the seven transmembrane helices, GCPRs of the rhodopsin superfamily. All opsins bind a chromophore, such as 11-cis-retinal. The function of…	.	GO:0005887|integral component of plasma membrane;	GO:0045028|G-protein coupled purinergic nucleotide receptor activity;	K08383	GPR34; G protein-coupled receptor 34
bta-miR-326	gene8781	chrNC_037548.1:94928215-94929119:+	gi|2920833|gb|AAC04625.1|	502	2e-58	ribosomal protein S2 [Rattus norvegicus]	gi|942066887|ref|XR_001351596.1|	287	7e-147	PREDICTED: Bos mutus 40S ribosomal protein S2 pseudogene (LOC102274388), misc_RNA	O18789	195	2e-58	40S ribosomal protein S2	SPCC576.08c	110	3e-27	COG0098	pfam00333	Ribosomal_S5	Ribosomal protein S5, N-terminal domain.	GO:0051347|positive regulation of transferase activity;GO:0006412|translation;	GO:0022627|cytosolic small ribosomal subunit;GO:0070062|extracellular exosome;GO:0005925|focal adhesion;GO:0016020|membrane;GO:0005654|nucleoplasm;	GO:0003729|mRNA binding;GO:0003735|structural constituent of ribosome;	K02981	RP-S2e, RPS2; small subunit ribosomal protein S2e
bta-miR-760-3p	gene26911	chrNC_037562.1:54084195-54100401:+	gi|594088127|ref|XP_006067521.1|	2194	0	PREDICTED: neuronal PAS domain-containing protein 1 [Bubalus bubalis]	gi|965825027|ref|XM_012128046.2|	1894	0	PREDICTED: Ovis aries musimon neuronal PAS domain protein 1 (NPAS1), transcript variant X2, mRNA	P97459	740	0	Neuronal PAS domain-containing protein 1	.	.	.	.	pfam08447	PAS_3	PAS fold. The PAS fold corresponds to the structural domain that has previously been defined as PAS and PAC motifs. The PAS fold appears in archaea, eubacteria and eukarya.	GO:0032502|developmental process;GO:0042711|maternal behavior;GO:0000122|negative regulation of transcription from RNA polymerase II promoter;GO:0001964|startle response;GO:0006351|transcription, DNA-templated;	GO:0005634|nucleus;	GO:0003677|DNA binding;GO:0000981|RNA polymerase II transcription factor activity, sequence-specific DNA binding;	K09098	NPAS1_3; neuronal PAS domain-containing protein 1/3
bta-miR-2285cv	gene27918	chrNC_037563.1:40080836-40108564:-	gi|555951158|ref|XP_005887778.1|	3858	0	PREDICTED: threonine--tRNA ligase, cytoplasmic isoform X1 [Bos mutus]	gi|982959499|ref|XM_015459083.1|	2747	0	PREDICTED: Bos taurus threonyl-tRNA synthetase (TARS), transcript variant X1, mRNA	Q3ZBV8	1439	0	Threonine--tRNA ligase, cytoplasmic	SPBC25H2.02	800	0	COG0441	pfam00587	tRNA-synt_2b	tRNA synthetase class II core domain (G, H, P, S and T). Other tRNA synthetase sub-families are too dissimilar to be included. This domain is the core catalytic domain of tRNA synthetases and includes glycyl, histidyl, prolyl, seryl and threonyl tRNA synthetases.	GO:0006435|threonyl-tRNA aminoacylation;	GO:0015629|actin cytoskeleton;GO:0005737|cytoplasm;GO:0070062|extracellular exosome;	GO:0005524|ATP binding;GO:0003723|RNA binding;GO:0004829|threonine-tRNA ligase activity;	K01868	TARS, thrS; threonyl-tRNA synthetase [EC:6.1.1.3]
bta-miR-495	gene7205	chrNC_037548.1:4475860-4497507:-	gi|594079351|ref|XP_006063352.1|	1902	0	PREDICTED: nuclear pore complex protein Nup50 isoform X1 [Bubalus bubalis]	gi|594079350|ref|XM_006063290.1|	4658	0	PREDICTED: Bubalus bubalis nucleoporin 50kDa (NUP50), transcript variant X1, mRNA	Q9UKX7	604	0	Nuclear pore complex protein Nup50	.	.	.	.	pfam08911	NUP50	NUP50 (Nucleoporin 50 kDa). Nucleoporin 50 kDa (NUP50) acts as a cofactor for the importin-alpha:importin-beta heterodimer, which in turn allows for transportation of many nuclear-targeted proteins through nuclear pore complexes. The C terminus of NUP50 binds importin-beta through RAN-GTP, the N terminus binds the C terminus of importin-alpha, while a central domain binds importin-beta. NUP50:imp…	GO:0031047|gene silencing by RNA;GO:0075733|intracellular transport of virus;GO:0007077|mitotic nuclear envelope disassembly;GO:0006406|mRNA export from nucleus;GO:0006606|protein import into nucleus;GO:0016925|protein sumoylation;GO:1900034|regulation of cellular response to heat;GO:0010827|regulation of glucose transport;GO:0006409|tRNA export from nucleus;GO:0016032|viral process;GO:0019083|vi…	GO:0005737|cytoplasm;GO:0031965|nuclear membrane;GO:0005643|nuclear pore;GO:0005654|nucleoplasm;	GO:0008536|Ran GTPase binding;	K14295	NUP50, NPAP60; nuclear pore complex protein Nup50
bta-miR-1248	gene27800	chrNC_037563.1:23956115-24026518:+	gi|528922183|ref|XP_608817.7|	11728	0	PREDICTED: chondroitin sulfate proteoglycan 4 [Bos taurus]	gi|983003086|ref|XM_608817.9|	8824	0	PREDICTED: Bos taurus chondroitin sulfate proteoglycan 4 (LOC530348), mRNA	Q6UVK1	1116	0	Chondroitin sulfate proteoglycan 4	.	.	.	.	pfam02210	Laminin_G_2	Laminin G domain. This family includes the Thrombospondin N-terminal-like domain, a Laminin G subfamily.	GO:0000187|activation of MAPK activity;GO:0001525|angiogenesis;GO:0016477|cell migration;GO:0008283|cell proliferation;GO:0030206|chondroitin sulfate biosynthetic process;GO:0030207|chondroitin sulfate catabolic process;GO:0030208|dermatan sulfate biosynthetic process;GO:0008347|glial cell migration;GO:0030203|glycosaminoglycan metabolic process;GO:0035556|intracellular signal transduction;GO:005…	GO:0016324|apical plasma membrane;GO:0009986|cell surface;GO:0070062|extracellular exosome;GO:0005576|extracellular region;GO:0005925|focal adhesion;GO:0005796|Golgi lumen;GO:0005887|integral component of plasma membrane;GO:0031258|lamellipodium membrane;GO:0043202|lysosomal lumen;	GO:0019901|protein kinase binding;GO:0004871|signal transducer activity;	K08115	CSPG4; chondroitin sulfate proteoglycan 4
bta-miR-7857-3p	gene28378	chrNC_037564.1:14201866-14270477:+	gi|594099346|ref|XP_006072808.1|	9555	0	PREDICTED: tumor suppressor p53-binding protein 1 isoform X1 [Bubalus bubalis]	gi|594099345|ref|XM_006072746.1|	6182	0	PREDICTED: Bubalus bubalis tumor protein p53 binding protein 1 (TP53BP1), transcript variant X1, mRNA	Q12888	3157	0	Tumor suppressor p53-binding protein 1	.	.	.	.	pfam09038	53-BP1_Tudor	tumor suppressor p53-binding protein-1 Tudor. Members of this family consist of ten beta-strands and a carboxy-terminal alpha-helix. The amino-terminal five beta-strands and the C-terminal five beta-strands adopt folds that are identical to each other. This domain is essential for the recruitment of proteins to double stranded breaks in DNA, which is mediated by interaction with methylated Lys 79…	GO:0006974|cellular response to DNA damage stimulus;GO:0071481|cellular response to X-ray;GO:0000077|DNA damage checkpoint;GO:0006303|double-strand break repair via nonhomologous end joining;GO:0051091|positive regulation of sequence-specific DNA binding transcription factor activity;GO:0045944|positive regulation of transcription from RNA polymerase II promoter;GO:0045893|positive regulation of …	GO:0000777|condensed chromosome kinetochore;GO:0005737|cytoplasm;GO:0005654|nucleoplasm;GO:0005634|nucleus;	GO:0003677|DNA binding;GO:0035064|methylated histone binding;GO:0002039|p53 binding;GO:0001102|RNA polymerase II activating transcription factor binding;GO:0001104|RNA polymerase II transcription cofactor activity;	.	.
bta-miR-677	gene26455	chrNC_037562.1:45396822-45405537:+	.	.	.	.	gi|965970137|ref|XR_001045145.2|	2081	0	PREDICTED: Ovis aries uncharacterized LOC105607571 (LOC105607571), transcript variant X1, ncRNA	.	.	.	.	.	.	.	.	pfam14620	YPEB	YpeB sporulation. YPEB is a protein that is necessary for the functioning of SleB during spore-cortex hydrolysis.	.	.	.	.	.
bta-miR-2411-3p	gene11190	chrNC_037549.1:126154021-126160915:+	gi|594054564|ref|XP_006051543.1|	2429	0	PREDICTED: soluble scavenger receptor cysteine-rich domain-containing protein SSC5D-like [Bubalus bubalis]	gi|594054563|ref|XM_006051481.1|	2984	0	PREDICTED: Bubalus bubalis soluble scavenger receptor cysteine-rich domain-containing protein SSC5D-like (LOC102400174), mRNA	A8MZF0	177	2e-47	Proline-rich protein 33	.	.	.	.	pfam15485	DUF4643	Domain of unknown function (DUF4643). This family of proteins is found in eukaryotes. Proteins in this family are typically between 254 and 462 amino acids in length.	GO:0034389|lipid particle organization;GO:0050714|positive regulation of protein secretion;GO:0045070|positive regulation of viral genome replication;GO:0006457|protein folding;GO:0000413|protein peptidyl-prolyl isomerization;GO:0045069|regulation of viral genome replication;	GO:0005829|cytosol;GO:0070062|extracellular exosome;GO:0005615|extracellular space;GO:0005925|focal adhesion;GO:0016020|membrane;GO:0005634|nucleus;	GO:0042277|peptide binding;GO:0003755|peptidyl-prolyl cis-trans isomerase activity;GO:0044822|poly(A) RNA binding;	.	.
bta-miR-149-3p	gene11613	chrNC_037550.1:15647771-15697760:+	gi|741874224|ref|XP_010825084.1|	5861	0	PREDICTED: double-stranded RNA-specific adenosine deaminase isoform X5 [Bos taurus]	gi|742111668|ref|XM_010838339.1|	6094	0	PREDICTED: Bison bison bison adenosine deaminase, RNA-specific (ADAR), transcript variant X2, mRNA	P55265	1902	0	Double-stranded RNA-specific adenosine deaminase	.	.	.	.	pfam02137	A_deamin	Adenosine-deaminase (editase) domain. Adenosine deaminases acting on RNA (ADARs) can deaminate adenosine to form inosine. In long double-stranded RNA, this process is non-specific; it occurs site-specifically in RNA transcripts. The former is important in defence against viruses, whereas the latter may affect splicing or untranslated regions. They are primarily nuclear proteins, but a longer isof…	GO:0006382|adenosine to inosine editing;GO:0016553|base conversion or substitution editing;GO:0098586|cellular response to virus;GO:0051607|defense response to virus;GO:0060216|definitive hemopoiesis;GO:0030218|erythrocyte differentiation;GO:0002244|hematopoietic progenitor cell differentiation;GO:0061484|hematopoietic stem cell homeostasis;GO:0001701|in utero embryonic development;GO:0045087|inn…	GO:0005737|cytoplasm;GO:0016020|membrane;GO:0005730|nucleolus;GO:0005654|nucleoplasm;GO:0005634|nucleus;GO:0044530|supraspliceosomal complex;	GO:0003677|DNA binding;GO:0003726|double-stranded RNA adenosine deaminase activity;GO:0046872|metal ion binding;GO:0044822|poly(A) RNA binding;	K12968	ADAR, ADAR1; double-stranded RNA-specific adenosine deaminase [EC:3.5.4.37]
bta-miR-6517	gene32450	chrNC_037569.1:51824672-51848955:-	gi|62751571|ref|NP_001015604.1|	1983	0	probable G-protein coupled receptor 173 [Bos taurus]	gi|594036783|ref|XM_006042981.1|	3998	0	PREDICTED: Bubalus bubalis G protein-coupled receptor 173 (GPR173), mRNA	Q5E9H8	768	0	Probable G-protein coupled receptor 173	.	.	.	.	pfam00001	7tm_1	7 transmembrane receptor (rhodopsin family). This family contains, amongst other G-protein-coupled receptors (GCPRs), members of the opsin family, which have been considered to be typical members of the rhodopsin superfamily. They share several motifs, mainly the seven transmembrane helices, GCPRs of the rhodopsin superfamily. All opsins bind a chromophore, such as 11-cis-retinal. The function of…	GO:2001223|negative regulation of neuron migration;	GO:0016021|integral component of membrane;GO:0005886|plasma membrane;	GO:0004968|gonadotropin-releasing hormone receptor activity;	K04300	SREB3, GPR173; super conserved receptor expressed in brain 3
bta-miR-146b	gene16401	chrNC_037553.1:91218017-91223280:-	gi|803236291|ref|XP_011978289.1|	134	8e-06	PREDICTED: protein FAM47E isoform X8 [Ovis aries musimon]	gi|982984910|ref|XR_001496729.1|	558	0	PREDICTED: Bos taurus uncharacterized LOC101903873 (LOC101903873), transcript variant X2, ncRNA	.	.	.	.	.	.	.	.	pfam00429	TLV_coat	ENV polyprotein (coat polyprotein).	.	.	.	.	.
bta-miR-2285ce	gene29003	chrNC_037565.1:1441138-1447987:+	gi|742133411|ref|XP_010840341.1|	358	9e-36	PREDICTED: protein transport protein Sec61 subunit gamma [Bison bison bison]	gi|850492351|gb|CP011904.1|	2335	0	Ovis canadensis canadensis isolate 43U chromosome 19 sequence	P60060	93.6	1e-20	Protein transport protein Sec61 subunit gamma	.	.	.	.	pfam00584	SecE	SecE/Sec61-gamma subunits of protein translocation complex. SecE is part of the SecYEG complex in bacteria which translocates proteins from the cytoplasm. In eukaryotes the complex, made from Sec61-gamma and Sec61-alpha translocates protein from the cytoplasm to the ER. Archaea have a similar complex.	GO:0006605|protein targeting;	GO:0005789|endoplasmic reticulum membrane;GO:0016021|integral component of membrane;GO:0016020|membrane;	GO:0015450|P-P-bond-hydrolysis-driven protein transmembrane transporter activity;	K07342	SEC61G, SSS1, secE; protein transport protein SEC61 subunit gamma and related proteins
bta-miR-34b	gene2378	chrNC_037546.1:23454317-23455237:+	gi|297489229|ref|XP_002697454.1|	722	1e-116	PREDICTED: olfactory receptor 1361 [Bos taurus]	gi|297489228|ref|XM_002697408.1|	709	0	PREDICTED: Bos taurus olfactory receptor 1361 (LOC785779), mRNA	Q8VFM9	135	4e-51	Olfactory receptor 24	.	.	.	.	pfam13853	7tm_4	Olfactory receptor. The members of this family are transmembrane olfactory receptors.	GO:0007186|G-protein coupled receptor signaling pathway;GO:0007608|sensory perception of smell;	GO:0016021|integral component of membrane;GO:0005886|plasma membrane;	GO:0004930|G-protein coupled receptor activity;GO:0004984|olfactory receptor activity;	K04257	OLFR; olfactory receptor
bta-miR-181a	gene32233	chrNC_037569.1:28916297-28920772:+	gi|594064710|ref|XP_006056359.1|	1467	0	PREDICTED: polyhomeotic-like protein 2-like [Bubalus bubalis]	gi|982914998|ref|XM_010802434.2|	1943	0	PREDICTED: Bos taurus polyhomeotic homolog 2 (PHC2), transcript variant X4, mRNA	Q8IXK0	476	7e-147	Polyhomeotic-like protein 2	.	.	.	.	pfam00536	SAM_1	SAM domain (Sterile alpha motif). It has been suggested that SAM is an evolutionarily conserved protein binding domain that is involved in the regulation of numerous developmental processes in diverse eukaryotes. The SAM domain can potentially function as a protein interaction module through its ability to homo- and heterooligomerise with other SAM domains.	GO:0007275|multicellular organismal development;GO:0016925|protein sumoylation;GO:0007283|spermatogenesis;	GO:0000792|heterochromatin;GO:0005654|nucleoplasm;GO:0005634|nucleus;GO:0031519|PcG protein complex;GO:0035102|PRC1 complex;	GO:0003677|DNA binding;GO:0008270|zinc ion binding;	K11457	PHC2, EDR2; polyhomeotic-like protein 2
bta-miR-146b	gene16459	chrNC_037553.1:92745226-92749571:-	gi|594087521|ref|XP_006067234.1|	1096	2e-133	PREDICTED: proline-rich protein 22 isoform X1 [Bubalus bubalis]	gi|594087522|ref|XM_006067173.1|	1633	0	PREDICTED: Bubalus bubalis proline rich 22 (PRR22), transcript variant X2, mRNA	Q8IZ63	245	2e-69	Proline-rich protein 22	.	.	.	.	pfam15279	SOBP	Sine oculis-binding protein. SOBP is associated with syndromic and nonsyndromic intellectual disability. It carries a zinc-finger of the zf-C2H2 type at the N-terminus, and a highly characteristic C-terminal PhPhPhPhPhPh motif. The deduced 873-amino acid protein contains an N-terminal nuclear localisation signal (NLS), followed by 2 FCS-type zinc finger motifs, a proline-rich region (PR1), a puta…	GO:0030317|sperm motility;GO:0007275|multicellular organismal development;GO:0048240|sperm capacitation;GO:0007283|spermatogenesis;	GO:0036128|CatSper complex;GO:0097228|sperm principal piece;	.	.	.
bta-miR-2332	gene17686	chrNC_037554.1:61501548-61785863:-	gi|594104899|ref|XP_006075419.1|	1648	0	PREDICTED: decaprenyl-diphosphate synthase subunit 2 [Bubalus bubalis]	gi|982934933|ref|XM_015472809.1|	2313	0	PREDICTED: Bos taurus prenyl (decaprenyl) diphosphate synthase, subunit 2 (PDSS2), transcript variant X1, mRNA	Q86YH6	563	0	Decaprenyl-diphosphate synthase subunit 2	alr0096	90.5	2e-18	COG0142	pfam00348	polyprenyl_synt	Polyprenyl synthetase.	GO:0008299|isoprenoid biosynthetic process;GO:0051290|protein heterotetramerization;GO:0050878|regulation of body fluid levels;GO:0006744|ubiquinone biosynthetic process;	GO:0005737|cytoplasm;GO:0005759|mitochondrial matrix;GO:1990234|transferase complex;	GO:0046982|protein heterodimerization activity;GO:0000010|trans-hexaprenyltranstransferase activity;GO:0050347|trans-octaprenyltranstransferase activity;	K12505	PDSS2; decaprenyl-diphosphate synthase subunit 2 [EC:2.5.1.91]
bta-miR-6517	gene10826	chrNC_037549.1:116301357-116356113:-	gi|741979913|ref|XP_010819331.1|	3668	0	PREDICTED: von Willebrand factor C and EGF domain-containing protein isoform X1 [Bos taurus]	gi|926727183|ref|XM_013975907.1|	3242	0	PREDICTED: Capra hircus von Willebrand factor C and EGF domains (VWCE), mRNA	Q96DN2	1253	0	von Willebrand factor C and EGF domain-containing protein	.	.	.	.	pfam00093	VWC	von Willebrand factor type C domain. The high cutoff was used to prevent overlap with pfam00094.	GO:0008284|positive regulation of cell proliferation;GO:0009966|regulation of signal transduction;	GO:0005576|extracellular region;	GO:0005509|calcium ion binding;	.	.
bta-miR-186	gene17125	chrNC_037553.1:109301286-109319769:+	gi|344246774|gb|EGW02878.1|	272	3e-24	Glucosamine--fructose-6-phosphate aminotransferase [isomerizing] 2 [Cricetulus griseus]	gi|594116283|ref|XR_329548.1|	695	0	PREDICTED: Bubalus bubalis uncharacterized LOC102402909 (LOC102402909), misc_RNA	Q08DQ2	110	2e-24	Glutamine--fructose-6-phosphate aminotransferase [isomerizing] 2	YKL104c	89	5e-18	COG0449	pfam01380	SIS	SIS domain. SIS (Sugar ISomerase) domains are found in many phosphosugar isomerases and phosphosugar binding proteins. SIS domains are also found in proteins that regulate the expression of genes involved in synthesis of phosphosugars. Presumably the SIS domains bind to the end-product of the pathway.	GO:0005975|carbohydrate metabolic process;GO:0006002|fructose 6-phosphate metabolic process;GO:0006541|glutamine metabolic process;GO:0006048|UDP-N-acetylglucosamine biosynthetic process;GO:0006047|UDP-N-acetylglucosamine metabolic process;	.	GO:0030246|carbohydrate binding;GO:0004360|glutamine-fructose-6-phosphate transaminase (isomerizing) activity;	K00820	glmS, GFPT; glucosamine--fructose-6-phosphate aminotransferase (isomerizing) [EC:2.6.1.16]
bta-miR-146b	gene32383	chrNC_037569.1:46311937-46576380:-	gi|594060554|ref|XP_006054379.1|	3742	0	PREDICTED: myotubularin-related protein 8 [Bubalus bubalis]	gi|594060553|ref|XM_006054317.1|	2370	0	PREDICTED: Bubalus bubalis myotubularin related protein 8 (MTMR8), mRNA	Q96EF0	1252	0	Myotubularin-related protein 8	.	.	.	.	pfam06602	Myotub-related	Myotubularin-like phosphatase domain. This family represents the phosphatase domain within eukaryotic myotubularin-related proteins. Myotubularin is a dual-specific lipid phosphatase that dephosphorylates phosphatidylinositol 3-phosphate and phosphatidylinositol (3,5)-bi-phosphate. Mutations in gene encoding myotubularin-related proteins have been associated with disease.	GO:0046856|phosphatidylinositol dephosphorylation;GO:0010506|regulation of autophagy;	GO:0005635|nuclear envelope;	GO:0052629|phosphatidylinositol-3,5-bisphosphate 3-phosphatase activity;GO:0004438|phosphatidylinositol-3-phosphatase activity;GO:0004725|protein tyrosine phosphatase activity;	K18083	MTMR6_7_8; myotubularin-related protein 6/7/8 [EC:3.1.3.64 3.1.3.95]
bta-miR-133a	gene4870	chrNC_037547.1:20489033-20508879:-	gi|6755214|ref|NP_035322.1|	1333	3e-173	proteasome activator complex subunit 3 [Mus musculus]	gi|942064541|ref|XM_005899171.2|	2830	0	PREDICTED: Bos mutus proteasome activator subunit 3 (PSME3), transcript variant X2, mRNA	P61291	518	1e-174	Proteasome activator complex subunit 3	.	.	.	.	pfam02252	PA28_beta	Proteasome activator pa28 beta subunit. PA28 activator complex (also known as 11s regulator of 20S proteasome) is a ring shaped hexameric structure of alternating alpha and beta subunits. This family represents the beta subunit. The activator complex binds to the 20S proteasome ana simulates peptidase activity in and ATP-independent manner.	GO:0006915|apoptotic process;GO:0007049|cell cycle;GO:2001237|negative regulation of extrinsic apoptotic signaling pathway;GO:0010950|positive regulation of endopeptidase activity;GO:2000045|regulation of G1/S transition of mitotic cell cycle;GO:0061136|regulation of proteasomal protein catabolic process;	GO:0005737|cytoplasm;GO:0016020|membrane;GO:0005654|nucleoplasm;GO:0008537|proteasome activator complex;GO:0000502|proteasome complex;	GO:0061133|endopeptidase activator activity;GO:0097371|MDM2/MDM4 family protein binding;GO:0002039|p53 binding;	K06698	PSME3; proteasome activator subunit 3 (PA28 gamma)
bta-miR-493	gene22494	chrNC_037558.1:67069027-67088812:+	gi|528972289|ref|XP_005214146.1|	1260	3e-161	PREDICTED: ADP-sugar pyrophosphatase isoform X1 [Bos taurus]	gi|803304905|ref|XM_012155514.1|	1892	0	PREDICTED: Ovis aries musimon nudix hydrolase 5 (NUDT5), transcript variant X5, mRNA	Q9UKK9	315	2e-97	ADP-sugar pyrophosphatase	YBR111c	116	1e-27	COG0494	pfam00293	NUDIX	NUDIX domain.	GO:0006338|chromatin remodeling;GO:0019303|D-ribose catabolic process;GO:0034656|nucleobase-containing small molecule catabolic process;GO:0009117|nucleotide metabolic process;GO:0009191|ribonucleoside diphosphate catabolic process;	GO:0005829|cytosol;GO:0070062|extracellular exosome;GO:0005622|intracellular;GO:0005634|nucleus;	GO:0044715|8-oxo-dGDP phosphatase activity;GO:0047631|ADP-ribose diphosphatase activity;GO:0019144|ADP-sugar diphosphatase activity;GO:0000287|magnesium ion binding;GO:0016779|nucleotidyltransferase activity;GO:0042803|protein homodimerization activity;GO:0030515|snoRNA binding;	K13987	NUDT5; ADP-sugar pyrophosphatase / 8-oxo-dGDP phosphatase [EC:3.6.1.13 3.6.1.58 3.6.1.-]
bta-miR-2310	gene4279	chrNC_037546.1:187721803-187836320:-	gi|594086228|ref|XP_006066626.1|	2951	0	PREDICTED: rho guanine nucleotide exchange factor 10-like protein isoform X1 [Bubalus bubalis]	gi|594086231|ref|XM_006066566.1|	1893	0	PREDICTED: Bubalus bubalis Rho guanine nucleotide exchange factor (GEF) 10-like (ARHGEF10L), transcript variant X3, mRNA	Q9HCE6	1057	0	Rho guanine nucleotide exchange factor 10-like protein	.	.	.	.	pfam00621	RhoGEF	RhoGEF domain. Guanine nucleotide exchange factor for Rho/Rac/Cdc42-like GTPases Also called Dbl-homologous (DH) domain. It appears that pfam00169 domains invariably occur C-terminal to RhoGEF/DH domains.	GO:0035023|regulation of Rho protein signal transduction;	GO:0005737|cytoplasm;	GO:0005089|Rho guanyl-nucleotide exchange factor activity;	K16727	ARHGEF10; Rho guanine nucleotide exchange factor 10
bta-miR-2285bc	gene11717	chrNC_037550.1:18658247-18663248:+	gi|965906697|ref|XP_014945920.1|	1176	3e-144	PREDICTED: C2 calcium-dependent domain-containing protein 4D-like [Ovis aries musimon]	gi|982978583|ref|XM_010826824.2|	2318	0	PREDICTED: Bos taurus C2 calcium-dependent domain containing 4D (C2CD4D), transcript variant X2, mRNA	B7Z1M9	368	7e-114	C2 calcium-dependent domain-containing protein 4D	.	.	.	.	pfam00168	C2	C2 domain.	.	GO:0005886|plasma membrane;	GO:0005509|calcium ion binding;GO:0005544|calcium-dependent phospholipid binding;	.	.
bta-miR-1248	gene30494	chrNC_037567.1:20440967-20441543:-	gi|829874308|ref|XP_012641760.1|	146	2e-18	PREDICTED: receptor-binding cancer antigen expressed on SiSo cells isoform X1 [Microcebus murinus]	gi|850493841|gb|CP011907.1|	453	0	Ovis canadensis canadensis isolate 43U chromosome 22 sequence	Q865S0	58.9	2e-18	Receptor-binding cancer antigen expressed on SiSo cells	.	.	.	.	pfam09531	Ndc1_Nup	Nucleoporin protein Ndc1-Nup. Ndc1 is a nucleoporin protein that is a component of the Nuclear Pore Complex, and, in fungi, also of the Spindle Pole Body. It consists of six transmembrane segments, three lumenal loops, both concentrated at the N-terminus and cytoplasmic domains largely at the C-terminus, all of which are well conserved.	GO:0006915|apoptotic process;	GO:0000139|Golgi membrane;GO:0016021|integral component of membrane;	.	.	.
bta-miR-26b	gene540	chrNC_037545.1:64556219-64557224:-	gi|556766117|ref|XP_005978313.1|	1276	2e-172	PREDICTED: UDP-GlcNAc:betaGal beta-1,3-N-acetylglucosaminyltransferase 2 [Pantholops hodgsonii]	gi|926704394|ref|XM_005686786.2|	816	0	PREDICTED: Capra hircus UDP-GlcNAc:betaGal beta-1,3-N-acetylglucosaminyltransferase 2 (B3GNT2), mRNA	Q9NY97	469	2e-163	N-acetyllactosaminide beta-1,3-N-acetylglucosaminyltransferase 2	.	.	.	.	pfam01762	Galactosyl_T	Galactosyltransferase. This family includes the galactosyltransferases UDP-galactose:2-acetamido-2-deoxy-D-glucose3beta-galactosyltransferase and UDP-Gal:beta-GlcNAc beta 1,3-galactosyltranferase. Specific galactosyltransferases transfer galactose to GlcNAc terminal chains in the synthesis of the lacto-series oligosaccharides types 1 and 2.	GO:0007411|axon guidance;GO:0018146|keratan sulfate biosynthetic process;GO:0016266|O-glycan processing;GO:0030311|poly-N-acetyllactosamine biosynthetic process;GO:0007608|sensory perception of smell;	GO:0070062|extracellular exosome;GO:0000139|Golgi membrane;GO:0016021|integral component of membrane;	GO:0008532|N-acetyllactosaminide beta-1,3-N-acetylglucosaminyltransferase activity;GO:0008499|UDP-galactose:beta-N-acetylglucosamine beta-1,3-galactosyltransferase activity;	K00741	B3GNT1, B3GNT2; N-acetyllactosaminide beta-1,3-N-acetylglucosaminyltransferase [EC:2.4.1.149]
bta-miR-326	gene27878	chrNC_037563.1:35506964-35692756:+	gi|594078730|ref|XP_006063054.1|	5618	0	PREDICTED: LOW QUALITY PROTEIN: leukemia inhibitory factor receptor [Bubalus bubalis]	gi|742178078|ref|XM_010853752.1|	9196	0	PREDICTED: Bison bison bison leukemia inhibitory factor receptor alpha (LIFR), transcript variant X2, mRNA	Q5XNR9	1823	0	Leukemia inhibitory factor receptor	.	.	.	.	pfam00041	fn3	Fibronectin type III domain.	GO:0008284|positive regulation of cell proliferation;	GO:0070062|extracellular exosome;GO:0016021|integral component of membrane;GO:0005886|plasma membrane;GO:0043235|receptor complex;	GO:0004923|leukemia inhibitory factor receptor activity;GO:0004924|oncostatin-M receptor activity;	K05058	LIFR; leukemia inhibitory factor receptor
bta-miR-2314	gene14036	chrNC_037551.1:101024908-101040024:+	gi|548469905|ref|XP_005681459.1|	1816	0	PREDICTED: alcohol dehydrogenase class-3, partial [Capra hircus]	gi|594070765|ref|XM_006059197.1|	1483	0	PREDICTED: Bubalus bubalis alcohol dehydrogenase 5 (class III), chi polypeptide (ADH5), mRNA	Q3ZC42	700	0	Alcohol dehydrogenase class-3	YPO1502	478	5e-165	COG1062	pfam08240	ADH_N	Alcohol dehydrogenase GroES-like domain. This is the catalytic domain of alcohol dehydrogenases. Many of them contain an inserted zinc binding domain. This domain has a GroES-like structure.	GO:0006069|ethanol oxidation;GO:0046294|formaldehyde catabolic process;GO:0018119|peptidyl-cysteine S-nitrosylation;GO:0045777|positive regulation of blood pressure;GO:0003016|respiratory system process;GO:0032496|response to lipopolysaccharide;GO:0051409|response to nitrosative stress;GO:0051775|response to redox state;GO:0001523|retinoid metabolic process;	GO:0070062|extracellular exosome;GO:0005739|mitochondrion;	GO:0004022|alcohol dehydrogenase (NAD) activity;GO:0005504|fatty acid binding;GO:0018467|formaldehyde dehydrogenase activity;GO:0051903|S-(hydroxymethyl)glutathione dehydrogenase activity;GO:0008270|zinc ion binding;	K00121	frmA, ADH5, adhC; S-(hydroxymethyl)glutathione dehydrogenase / alcohol dehydrogenase [EC:1.1.1.284 1.1.1.1]
bta-miR-431	gene20413	chrNC_037556.1:92123507-92261616:+	gi|803314933|ref|XP_012015763.1|	5277	0	PREDICTED: disabled homolog 2-interacting protein isoform X2 [Ovis aries musimon]	gi|965897331|ref|XM_012160373.2|	5620	0	PREDICTED: Ovis aries musimon DAB2 interacting protein (DAB2IP), transcript variant X2, mRNA	Q5VWQ8	2015	0	Disabled homolog 2-interacting protein	.	.	.	.	pfam12004	DUF3498	Domain of unknown function (DUF3498). This presumed domain is functionally uncharacterized. This domain is found in eukaryotes. This domain is typically between 433 to 538 amino acids in length. This domain is found associated with pfam00616, pfam00168. This domain has two conserved sequence motifs: DLQ and PLSFQNP.	GO:0007257|activation of JUN kinase activity;GO:0000185|activation of MAPKKK activity;GO:0006987|activation of signaling protein activity involved in unfolded protein response;GO:0001525|angiogenesis;GO:0007049|cell cycle;GO:0021814|cell motility involved in cerebral cortex radial glia guided migration;GO:0044257|cellular protein catabolic process;GO:0071364|cellular response to epidermal growth …	GO:1990597|AIP1-IRE1 complex;GO:0030424|axon;GO:0005913|cell-cell adherens junction;GO:0044300|cerebellar mossy fiber;GO:0044301|climbing fiber;GO:0005737|cytoplasm;GO:0005829|cytosol;GO:0030425|dendrite;GO:0030139|endocytic vesicle;GO:0070062|extracellular exosome;GO:0031235|intrinsic component of the cytoplasmic side of the plasma membrane;GO:0043025|neuronal cell body;GO:0032809|neuronal cell …	GO:0071889|14-3-3 protein binding;GO:0098641|cadherin binding involved in cell-cell adhesion;GO:0005123|death receptor binding;GO:0005096|GTPase activator activity;GO:0019900|kinase binding;GO:0031434|mitogen-activated protein kinase kinase binding;GO:0031435|mitogen-activated protein kinase kinase kinase binding;GO:0043548|phosphatidylinositol 3-kinase binding;GO:0036312|phosphatidylinositol 3-k…	.	.
bta-miR-7862	gene29963	chrNC_037566.1:19273149-19323986:-	gi|965896273|ref|XP_012015340.2|	575	3e-65	PREDICTED: PRELI domain containing protein 3A isoform X4 [Ovis aries musimon]	gi|965896270|ref|XR_001433013.1|	2609	0	PREDICTED: Ovis aries musimon PRELI domain containing 3A (PRELID3A), transcript variant X10, misc_RNA	Q96N28	168	4e-45	PRELI domain containing protein 3A	.	.	.	.	pfam04707	PRELI	PRELI-like family. This family includes a conserved region found in the PRELI protein and yeast YLR168C gene MSF1 product. The function of this protein is unknown, though it is thought to be involved in intra-mitochondrial protein sorting. This region is also found in a number of other eukaryotic proteins.	GO:0015914|phospholipid transport;GO:1903955|positive regulation of protein targeting to mitochondrion;	GO:0005758|mitochondrial intermembrane space;	GO:1990050|phosphatidic acid transporter activity;	.	.
bta-miR-146a	gene28577	chrNC_037564.1:35740980-35747565:-	gi|440896842|gb|ELR48661.1|	217	2e-34	hypothetical protein M91_21373, partial [Bos mutus]	gi|850491796|gb|CP011903.1|	750	0	Ovis canadensis canadensis isolate 43U chromosome 18 sequence	O00370	83.2	8e-23	LINE-1 retrotransposable element ORF2 protein	.	.	.	.	pfam07907	YibE_F	YibE/F-like protein. The sequences featured in this family are similar to two proteins expressed by Lactococcus lactis, YibE and YibF. Most of the members of this family are annotated as being putative membrane proteins, and in fact the sequences contain a high proportion of hydrophobic residues.	GO:0006310|DNA recombination;GO:0090305|nucleic acid phosphodiester bond hydrolysis;GO:0032199|reverse transcription involved in RNA-mediated transposition;GO:0032197|transposition, RNA-mediated;	.	GO:0046872|metal ion binding;GO:0003964|RNA-directed DNA polymerase activity;GO:0009036|Type II site-specific deoxyribonuclease activity;	.	.
bta-miR-2459	gene26457	chrNC_037562.1:45421615-45424259:+	gi|593760641|ref|XP_007119042.1|	545	5e-107	PREDICTED: LOW QUALITY PROTEIN: histo-blood group ABO system transferase-like [Physeter catodon]	gi|850489142|gb|CP011899.1|	1038	0	Ovis canadensis canadensis isolate 43U chromosome 14 sequence	P16442	155	7e-75	Histo-blood group ABO system transferase	.	.	.	.	pfam03414	Glyco_transf_6	Glycosyltransferase family 6.	GO:0006486|protein glycosylation;	GO:0005576|extracellular region;GO:0032580|Golgi cisterna membrane;GO:0016021|integral component of membrane;	GO:0004381|fucosylgalactoside 3-alpha-galactosyltransferase activity;GO:0004380|glycoprotein-fucosylgalactoside alpha-N-acetylgalactosaminyltransferase activity;GO:0046872|metal ion binding;	K00709	ABO; histo-blood group ABO system transferase [EC:2.4.1.40 2.4.1.37]
bta-miR-146a	gene21236	chrNC_037557.1:63126147-63183940:+	gi|296481865|tpg|DAA23980.1|	390	5e-38	TPA: hypothetical protein BOS_12398 [Bos taurus]	gi|594094890|ref|XR_328655.1|	2630	0	PREDICTED: Bubalus bubalis uncharacterized LOC102403942 (LOC102403942), misc_RNA	.	.	.	.	.	.	.	.	pfam14093	DUF4271	Domain of unknown function (DUF4271). This family of integral membrane proteins is functionally uncharacterized. This family of proteins is found in bacteria. Proteins in this family are typically between 221 and 326 amino acids in length.	.	.	.	.	.
bta-miR-760-3p	gene6092	chrNC_037547.1:71561960-71573729:+	gi|982932931|ref|XP_015327882.1|	1128	2e-144	PREDICTED: serine protease 55 [Bos taurus]	gi|965920915|ref|XM_012128837.2|	954	0	PREDICTED: Ovis aries serine protease 55-like (LOC101109865), transcript variant X1, mRNA	Q6UWB4	134	2e-32	Serine protease 55	.	.	.	.	pfam00089	Trypsin	Trypsin.	.	GO:0005829|cytosol;GO:0016021|integral component of membrane;	GO:0004252|serine-type endopeptidase activity;	.	.
bta-miR-1248	gene22989	chrNC_037559.1:51483023-51520379:+	gi|594040145|ref|XP_006044643.1|	3908	0	PREDICTED: myb-related protein A isoform X1 [Bubalus bubalis]	gi|594040144|ref|XM_006044581.1|	3604	0	PREDICTED: Bubalus bubalis v-myb avian myeloblastosis viral oncogene homolog-like 1 (MYBL1), transcript variant X1, mRNA	P10243	1377	0	Myb-related protein A	ECU11g1690	154	2e-40	COG5147	pfam09316	Cmyb_C	C-myb, C-terminal. Members of this family are predominantly found in the proto-oncogene c-myb and the viral transforming protein myb. Truncation of the domain results in 'activation' of c-myb and subsequent tumorigenesis.	GO:0030154|cell differentiation;GO:0045944|positive regulation of transcription from RNA polymerase II promoter;GO:0045893|positive regulation of transcription, DNA-templated;	GO:0005634|nucleus;	GO:0000978|RNA polymerase II core promoter proximal region sequence-specific DNA binding;GO:0001135|transcription factor activity, RNA polymerase II transcription factor recruiting;GO:0001077|transcriptional activator activity, RNA polymerase II core promoter proximal region sequence-specific binding;	K09421	MYBL; myb-related protein
bta-miR-181b	gene15697	chrNC_037553.1:51654342-51659413:-	gi|594092243|ref|XP_006069480.1|	457	8e-55	PREDICTED: acrosin inhibitor 1-like isoform X2 [Bubalus bubalis]	gi|594092244|ref|XM_006069419.1|	564	0	PREDICTED: Bubalus bubalis acrosin inhibitor 1-like (LOC102401452), transcript variant X3, mRNA	P01000	125	2e-35	Acrosin inhibitor 1	.	.	.	.	pfam00050	Kazal_1	Kazal-type serine protease inhibitor domain. Usually indicative of serine protease inhibitors. However, kazal-like domains are also seen in the extracellular part of agrins, which are not known to be protease inhibitors. Kazal domains often occur in tandem arrays. Small alpha+beta fold containing three disulphides. Alignment also includes a single domain from transporters in the OATP/PGT family.	.	GO:0005576|extracellular region;	GO:0004867|serine-type endopeptidase inhibitor activity;	.	.
bta-miR-7857-3p	gene12254	chrNC_037550.1:43310941-43369136:-	gi|594042287|ref|XP_006045681.1|	2629	0	PREDICTED: palmdelphin [Bubalus bubalis]	gi|594042286|ref|XM_006045619.1|	2249	0	PREDICTED: Bubalus bubalis palmdelphin (PALMD), mRNA	Q3MHH7	999	0	Palmdelphin	.	.	.	.	pfam03285	Paralemmin	Paralemmin.	GO:0008360|regulation of cell shape;	GO:0005737|cytoplasm;GO:0043197|dendritic spine;GO:0016020|membrane;	.	K16519	AKAP2; A-kinase anchor protein 2
bta-miR-26b	gene7848	chrNC_037548.1:41634391-41856492:-	gi|803307535|ref|XP_012012173.1|	5528	0	PREDICTED: DENN domain-containing protein 5B isoform X5 [Ovis aries musimon]	gi|965888769|ref|XM_012156783.2|	7169	0	PREDICTED: Ovis aries musimon DENN/MADD domain containing 5B (DENND5B), transcript variant X8, mRNA	Q6ZUT9	1893	0	DENN domain-containing protein 5B	.	.	.	.	pfam02141	DENN	DENN (AEX-3) domain. DENN (after differentially expressed in neoplastic vs normal cells) is a domain which occurs in several proteins involved in Rab- mediated processes or regulation of MAPK signalling pathways.	GO:0050982|detection of mechanical stimulus;	GO:0016021|integral component of membrane;GO:0016020|membrane;	GO:0005262|calcium channel activity;GO:0017112|Rab guanyl-nucleotide exchange factor activity;	.	.
bta-miR-760-3p	gene25340	chrNC_037561.1:17854547-17892202:-	gi|300796444|ref|NP_001179996.1|	2543	0	SH2B adapter protein 3 [Bos taurus]	gi|594074483|ref|XM_006060980.1|	3356	0	PREDICTED: Bubalus bubalis SH2B adaptor protein 3 (SH2B3), mRNA	Q9UQQ2	859	0	SH2B adapter protein 3	.	.	.	.	pfam08916	Phe_ZIP	Phenylalanine zipper. The phenylalanine zipper consists of aromatic side chains from ten phenylalanine residues that are stacked within a hydrophobic core. This zipper mediates dimerization of various proteins, such as APS, SH2-B and Lnk.	GO:0007596|blood coagulation;GO:0030154|cell differentiation;GO:0035162|embryonic hemopoiesis;GO:0035556|intracellular signal transduction;	GO:0005829|cytosol;	GO:0004871|signal transducer activity;GO:0035591|signaling adaptor activity;	K12459	SH2B1_3; SH2B adaptor protein 1/3
bta-miR-181b	gene26105	chrNC_037562.1:21508952-21604434:-	gi|594036941|ref|XP_006043113.1|	6564	0	PREDICTED: protein fantom isoform X1 [Bubalus bubalis]	gi|594036940|ref|XM_006043051.1|	5093	0	PREDICTED: Bubalus bubalis RPGRIP1-like (RPGRIP1L), transcript variant X1, mRNA	Q68CZ1	2270	0	Protein fantom	.	.	.	.	pfam11618	DUF3250	Protein of unknown function (DUF3250). This family of proteins represents a protein with unknown function. It may be the C2 domain from KIAA1005 however this cannot be confirmed.	GO:0043010|camera-type eye development;GO:0021549|cerebellum development;GO:0042384|cilium assembly;GO:0090102|cochlea development;GO:0022038|corpus callosum development;GO:0007368|determination of left/right symmetry;GO:0035115|embryonic forelimb morphogenesis;GO:0035116|embryonic hindlimb morphogenesis;GO:0001736|establishment of planar polarity;GO:0007163|establishment or maintenance of cell p…	GO:0005930|axoneme;GO:0005923|bicellular tight junction;GO:0005911|cell-cell junction;GO:0005813|centrosome;GO:0036064|ciliary basal body;GO:0035869|ciliary transition zone;GO:0005929|cilium;GO:0005737|cytoplasm;GO:0005829|cytosol;	GO:0031870|thromboxane A2 receptor binding;	K16550	RPGRIP1L; protein fantom
bta-miR-30f	gene33606	chrNW_020228839.1:2171-5982:-	gi|982941713|ref|XP_015329389.1|	653	5e-74	PREDICTED: multidrug resistance-associated protein 4 [Bos taurus]	gi|982992255|ref|XR_001497703.1|	704	0	PREDICTED: Bos taurus uncharacterized LOC104973640 (LOC104973640), ncRNA	O15439	160	1e-41	Multidrug resistance-associated protein 4	.	.	.	.	pfam09997	DUF2238	Predicted membrane protein (DUF2238). This domain, found in various hypothetical bacterial proteins, has no known function.	GO:0042384|cilium assembly;GO:0002576|platelet degranulation;GO:0048661|positive regulation of smooth muscle cell proliferation;GO:0032310|prostaglandin secretion;GO:0042493|response to drug;GO:0014070|response to organic cyclic compound;GO:0010243|response to organonitrogen compound;GO:0055085|transmembrane transport;	GO:0016323|basolateral plasma membrane;GO:0016021|integral component of membrane;GO:0016020|membrane;GO:0005886|plasma membrane;GO:0031088|platelet dense granule membrane;	GO:0016404|15-hydroxyprostaglandin dehydrogenase (NAD+) activity;GO:0005524|ATP binding;GO:0015662|ATPase activity, coupled to transmembrane movement of ions, phosphorylative mechanism;GO:0043225|anion transmembrane-transporting ATPase activity;	K05673	ABCC4; ATP-binding cassette, subfamily C (CFTR/MRP), member 4
bta-miR-149-3p	gene20539	chrNC_037556.1:98139654-98175919:-	gi|594083813|ref|XP_006065475.1|	1618	0	PREDICTED: protein FAM102A isoform X1 [Bubalus bubalis]	gi|594083812|ref|XM_006065413.1|	4291	0	PREDICTED: Bubalus bubalis family with sequence similarity 102, member A (FAM102A), transcript variant X1, mRNA	Q5T9C2	598	0	Protein FAM102A	.	.	.	.	pfam10358	NT-C2	N-terminal C2 in EEIG1 and EHBP1 proteins. This version of the C2 domain was initally identified in the vertebrate estrogen early-induced gene 1 (EEIG1), and its Drosophila ortholog required for uptake of dsRNA via the endocytotic machinery to induce RNAi silencing. It is also in C.elegans ortholog Sym-3 (SYnthetic lethal with Mec-3) and the mammalian protein EHBP1 (EH domain Binding Protein-1) t…	GO:0019348|dolichol metabolic process;GO:0006506|GPI anchor biosynthetic process;GO:0035269|protein O-linked mannosylation;	GO:0033185|dolichol-phosphate-mannose synthase complex;GO:0005789|endoplasmic reticulum membrane;GO:0030176|integral component of endoplasmic reticulum membrane;	GO:0030234|enzyme regulator activity;	.	.
bta-miR-6517	gene26152	chrNC_037562.1:24464791-24505187:+	gi|594070513|ref|XP_006059138.1|	5090	0	PREDICTED: solute carrier family 12 member 3 isoform X1 [Bubalus bubalis]	gi|594070512|ref|XM_006059076.1|	2971	0	PREDICTED: Bubalus bubalis solute carrier family 12 (sodium/chloride transporter), member 3 (SLC12A3), transcript variant X1, mRNA	P55017	1811	0	Solute carrier family 12 member 3	SPBC18H10.16	258	8e-70	COG0531	pfam00324	AA_permease	Amino acid permease.	GO:0006811|ion transport;GO:0035725|sodium ion transmembrane transport;GO:0006814|sodium ion transport;GO:0006810|transport;	GO:0016324|apical plasma membrane;GO:0005829|cytosol;GO:0070062|extracellular exosome;GO:0005887|integral component of plasma membrane;GO:0016020|membrane;GO:0005886|plasma membrane;	GO:0015378|sodium:chloride symporter activity;GO:0005215|transporter activity;	K14426	SLC12A3, TSC; solute carrier family 12 (sodium/chloride transporter), member 3
bta-miR-7	gene20199	chrNC_037556.1:71767709-71811372:-	gi|803035630|ref|XP_012022205.1|	27006	0	PREDICTED: uncharacterized protein C2orf16 homolog isoform X1 [Ovis aries]	gi|965860957|ref|XM_012145025.2|	10081	0	PREDICTED: Ovis aries musimon chromosome 3 open reading frame, human C2orf16 (C3H2orf16), transcript variant X2, mRNA	Q68DN1	1643	0	Uncharacterized protein C2orf16	.	.	.	.	pfam14650	FAM75	FAM75 family.	.	GO:0070062|extracellular exosome;GO:0005634|nucleus;	.	.	.
bta-miR-146b	gene16730	chrNC_037553.1:98401610-98430929:+	gi|594033819|ref|XP_006041631.1|	6935	0	PREDICTED: microtubule-associated serine/threonine-protein kinase 1 isoform X1 [Bubalus bubalis]	gi|594033818|ref|XM_006041569.1|	4896	0	PREDICTED: Bubalus bubalis microtubule associated serine/threonine kinase 1 (MAST1), transcript variant X1, mRNA	Q9Y2H9	2501	0	Microtubule-associated serine/threonine-protein kinase 1	.	.	.	.	pfam08926	DUF1908	Domain of unknown function (DUF1908). This domain is found in a set of hypothetical/structural eukaryotic proteins.	GO:0007010|cytoskeleton organization;GO:0035556|intracellular signal transduction;GO:0018105|peptidyl-serine phosphorylation;GO:0006468|protein phosphorylation;	GO:0005737|cytoplasm;GO:0005856|cytoskeleton;GO:0005622|intracellular;GO:0005886|plasma membrane;	GO:0005524|ATP binding;GO:0000287|magnesium ion binding;GO:0004674|protein serine/threonine kinase activity;	K08789	MAST; microtubule-associated serine/threonine kinase [EC:2.7.11.1]
bta-miR-146b	gene20266	chrNC_037556.1:74108913-74114539:+	gi|594062127|ref|XP_006055127.1|	604	8e-70	PREDICTED: putative peptidyl-tRNA hydrolase PTRHD1 [Bubalus bubalis]	gi|594062126|ref|XM_006055065.1|	2715	0	PREDICTED: Bubalus bubalis peptidyl-tRNA hydrolase domain containing 1 (PTRHD1), mRNA	Q3SZ85	234	3e-70	Putative peptidyl-tRNA hydrolase PTRHD1	.	.	.	.	pfam01981	PTH2	Peptidyl-tRNA hydrolase PTH2. Peptidyl-tRNA hydrolases are enzymes that release tRNAs from peptidyl-tRNA during translation.	.	GO:0070062|extracellular exosome;	GO:0004045|aminoacyl-tRNA hydrolase activity;	.	.
bta-miR-92b	gene4787	chrNC_037547.1:18868474-18889060:-	gi|594042201|ref|XP_006045638.1|	3862	0	PREDICTED: disintegrin and metalloproteinase domain-containing protein 11 [Bubalus bubalis]	gi|594042200|ref|XM_006045576.1|	4945	0	PREDICTED: Bubalus bubalis ADAM metallopeptidase domain 11 (ADAM11), mRNA	O75078	1385	0	Disintegrin and metalloproteinase domain-containing protein 11	.	.	.	.	pfam01421	Reprolysin	Reprolysin (M12B) family zinc metalloprotease. The members of this family are enzymes that cleave peptides. These proteases require zinc for catalysis. Members of this family are also known as adamalysins. Most members of this family are snake venom endopeptidases, but there are also some mammalian proteins such as human ADAM8 and fertilin. Fertilin and closely related proteins appear to not have…	GO:0007229|integrin-mediated signaling pathway;	GO:0016021|integral component of membrane;GO:0005886|plasma membrane;	GO:0005178|integrin binding;GO:0004222|metalloendopeptidase activity;GO:0008237|metallopeptidase activity;	K16067	ADAM11; disintegrin and metalloproteinase domain-containing protein 11 [EC:3.4.24.-]
bta-miR-218	gene1806	chrNC_037546.1:4439705-4457888:-	gi|594040559|ref|XP_006044841.1|	1180	6e-150	PREDICTED: translocon-associated protein subunit alpha isoform X1 [Bubalus bubalis]	gi|594040558|ref|XM_006044779.1|	3151	0	PREDICTED: Bubalus bubalis signal sequence receptor, alpha (SSR1), transcript variant X1, mRNA	Q5R4X4	442	7e-145	Translocon-associated protein subunit alpha	.	.	.	.	pfam03896	TRAP_alpha	Translocon-associated protein (TRAP), alpha subunit. The alpha-subunit of the TRAP complex (TRAP alpha) is a single-spanning membrane protein of the endoplasmic reticulum (ER) which is found in proximity of nascent polypeptide chains translocating across the membrane.	.	GO:0005789|endoplasmic reticulum membrane;GO:0016021|integral component of membrane;	.	K13249	SSR1; translocon-associated protein subunit alpha
bta-miR-431	gene28216	chrNC_037564.1:3737058-3760989:+	gi|594112753|ref|XP_006079153.1|	6328	0	PREDICTED: retrotransposon-like protein 1 [Bubalus bubalis]	gi|594112752|ref|XM_006079091.1|	4792	0	PREDICTED: Bubalus bubalis retrotransposon-like 1 (RTL1), mRNA	Q52QI2	2372	0	Retrotransposon-like protein 1	SPAC167.08	117	2e-25	COG2801	pfam03732	Retrotrans_gag	Retrotransposon gag protein. Gag or Capsid-like proteins from LTR retrotransposons. There is a central motif QGXXEXXXXXFXXLXXH that is common to Retroviridae gag-proteins, but is poorly conserved.	GO:0007275|multicellular organismal development;	GO:0016021|integral component of membrane;	.	.	.
bta-miR-143	gene8380	chrNC_037548.1:72710562-72771518:+	gi|594086007|ref|XP_006066519.1|	5729	0	PREDICTED: DNA helicase B [Bubalus bubalis]	gi|742131464|ref|XM_010841572.1|	4136	0	PREDICTED: Bison bison bison helicase (DNA) B (HELB), mRNA	Q8NG08	1548	0	DNA helicase B	MYPU_7820	86.3	4e-16	COG0507	pfam13604	AAA_30	AAA domain. This family of domains contain a P-loop motif that is characteristic of the AAA superfamily. Many of the proteins in this family are conjugative transfer proteins. There is a Walker A and Walker B.	GO:0006974|cellular response to DNA damage stimulus;GO:0006281|DNA repair;GO:0006260|DNA replication;GO:0006269|DNA replication, synthesis of RNA primer;GO:0000398|mRNA splicing, via spliceosome;GO:2000042|negative regulation of double-strand break repair via homologous recombination;GO:1903775|regulation of DNA double-strand break processing;	GO:0005737|cytoplasm;GO:0005634|nucleus;GO:0035861|site of double-strand break;GO:0005681|spliceosomal complex;	GO:0005524|ATP binding;GO:0043141|ATP-dependent 5'-3' DNA helicase activity;GO:0004004|ATP-dependent RNA helicase activity;GO:0044822|poly(A) RNA binding;GO:0017116|single-stranded DNA-dependent ATP-dependent DNA helicase activity;	K15254	HELB; DNA helicase B [EC:3.6.4.12]
bta-miR-34c	gene2378	chrNC_037546.1:23454317-23455237:+	gi|297489229|ref|XP_002697454.1|	722	1e-116	PREDICTED: olfactory receptor 1361 [Bos taurus]	gi|297489228|ref|XM_002697408.1|	709	0	PREDICTED: Bos taurus olfactory receptor 1361 (LOC785779), mRNA	Q8VFM9	135	4e-51	Olfactory receptor 24	.	.	.	.	pfam13853	7tm_4	Olfactory receptor. The members of this family are transmembrane olfactory receptors.	GO:0007186|G-protein coupled receptor signaling pathway;GO:0007608|sensory perception of smell;	GO:0016021|integral component of membrane;GO:0005886|plasma membrane;	GO:0004930|G-protein coupled receptor activity;GO:0004984|olfactory receptor activity;	K04257	OLFR; olfactory receptor
bta-miR-760-3p	gene6630	chrNC_037547.1:130003317-130070862:-	gi|594059905|ref|XP_006054071.1|	2512	0	PREDICTED: LOW QUALITY PROTEIN: leucine zipper putative tumor suppressor 1 [Bubalus bubalis]	gi|594059904|ref|XM_006054009.1|	5018	0	PREDICTED: Bubalus bubalis leucine zipper, putative tumor suppressor 1 (LZTS1), mRNA	Q9Y250	854	0	Leucine zipper putative tumor suppressor 1	.	.	.	.	pfam06818	Fez1	Fez1. This family represents the eukaryotic Fez1 protein. Fez1 contains a leucine-zipper region with similarity to the DNA-binding domain of the cAMP-responsive activating-transcription factor 5. There is evidence that Fez1 inhibits cancer cell growth through regulation of mitosis, and that its alterations result in abnormal cell growth. Note that some family members contain more than one copy of…	GO:0044772|mitotic cell cycle phase transition;GO:0016242|negative regulation of macroautophagy;GO:0048814|regulation of dendrite morphogenesis;GO:0048167|regulation of synaptic plasticity;GO:0006351|transcription, DNA-templated;	GO:0016324|apical plasma membrane;GO:0044297|cell body;GO:0030054|cell junction;GO:0005737|cytoplasm;GO:0043198|dendritic shaft;GO:0043197|dendritic spine;GO:0014069|postsynaptic density;GO:0045211|postsynaptic membrane;	GO:0003677|DNA binding;GO:0003700|transcription factor activity, sequence-specific DNA binding;	.	.
bta-miR-145	gene11521	chrNC_037550.1:13509469-13627713:+	gi|594055550|ref|XP_006051996.1|	6862	0	PREDICTED: rho guanine nucleotide exchange factor 11 isoform X2 [Bubalus bubalis]	gi|594055549|ref|XM_006051934.1|	6464	0	PREDICTED: Bubalus bubalis Rho guanine nucleotide exchange factor (GEF) 11 (ARHGEF11), transcript variant X2, mRNA	O15085	2185	0	Rho guanine nucleotide exchange factor 11	SPAC1006.06	80.5	5e-14	COG5422	pfam09128	RGS-like	Regulator of G protein signalling-like domain. Members of this family adopt a structure consisting of twelve helices that fold into a compact domain that contains the overall structural scaffold observed in other RGS proteins and three additional helical elements that pack closely to it. Helices 1-9 comprise the RGS (pfam00615) fold, in which helices 4-7 form a classic antiparallel bundle adjacen…	GO:0030036|actin cytoskeleton organization;GO:0000910|cytokinesis;GO:0030010|establishment of cell polarity;GO:0007186|G-protein coupled receptor signaling pathway;GO:0006928|movement of cell or subcellular component;GO:0043065|positive regulation of apoptotic process;GO:0045893|positive regulation of transcription, DNA-templated;GO:0001558|regulation of cell growth;GO:0035023|regulation of Rho p…	GO:0005737|cytoplasm;GO:0005829|cytosol;GO:0005622|intracellular;GO:0016020|membrane;	GO:0001664|G-protein coupled receptor binding;GO:0005096|GTPase activator activity;GO:0005085|guanyl-nucleotide exchange factor activity;GO:0005089|Rho guanyl-nucleotide exchange factor activity;	K12331	ARHGEF11; Rho guanine nucleotide exchange factor 11
bta-miR-2285bn	gene13386	chrNC_037551.1:20084815-20094345:-	.	.	.	.	gi|850484145|gb|CP011891.1|	1379	0	Ovis canadensis canadensis isolate 43U chromosome 6 sequence	.	.	.	.	.	.	.	.	pfam11090	DUF2833	Protein of unknown function (DUF2833). This family of proteins with unknown function are found in the bacteriophage T7. Some of the members of this family are annotated as gene 13 protein.	.	.	.	.	.
bta-miR-146a	gene17759	chrNC_037554.1:69956613-69959936:-	gi|594063412|ref|XP_006055737.1|	1739	0	PREDICTED: testis-specific Y-encoded-like protein 1 [Bubalus bubalis]	gi|594063411|ref|XM_006055675.1|	3323	0	PREDICTED: Bubalus bubalis TSPY-like 1 (TSPYL1), mRNA	Q0P5N2	661	0	Testis-specific Y-encoded-like protein 1	.	.	.	.	pfam00956	NAP	Nucleosome assembly protein (NAP). NAP proteins are involved in moving histones into the nucleus, nucleosome assembly and chromatin fluidity. They affect the transcription of many genes.	GO:0006334|nucleosome assembly;	GO:0005730|nucleolus;	.	K11284	TSPYL1; TSPY-like 1
bta-miR-34b	gene20249	chrNC_037556.1:73211960-73325097:+	gi|594043550|ref|XP_006046291.1|	5806	0	PREDICTED: putative Polycomb group protein ASXL2 isoform X2 [Bubalus bubalis]	gi|803310605|ref|XM_012158264.1|	10052	0	PREDICTED: Ovis aries musimon additional sex combs like 2, transcriptional regulator (ASXL2), transcript variant X3, mRNA	Q76L83	1809	0	Putative Polycomb group protein ASXL2	.	.	.	.	pfam13919	ASXH	Asx homology domain. A conserved alpha helical domain with a characteristic LXXLL motif. The LXXLL motif is detected in diverse transcription factors, coactivators and corepressors and is implicated in mediating interactions between them. The ASXH domain is found in animals, fungi and plants and is predicted to play a role in mediating contact between transcription factors and chromatin-associate…	GO:0045600|positive regulation of fat cell differentiation;GO:0035360|positive regulation of peroxisome proliferator activated receptor signaling pathway;GO:0045944|positive regulation of transcription from RNA polymerase II promoter;GO:0006351|transcription, DNA-templated;	GO:0005654|nucleoplasm;	GO:0003677|DNA binding;GO:0046872|metal ion binding;GO:0042975|peroxisome proliferator activated receptor binding;	K11471	ASXL; additional sex combs-like protein
bta-miR-2411-3p	gene20639	chrNC_037556.1:101988250-102139444:+	gi|296482093|tpg|DAA24208.1|	1493	0	TPA: hypothetical protein BOS_12142 [Bos taurus]	gi|850480667|gb|CP011888.1|	1875	0	Ovis canadensis canadensis isolate 43U chromosome 3 sequence	Q6ZQR2	449	9e-142	Cilia- and flagella-associated protein 77	.	.	.	.	pfam14825	DUF4483	Domain of unknown function (DUF4483). This family of proteins is found in eukaryotes. Proteins in this family are typically between 203 and 326 amino acids in length. There is a single completely conserved residue N that may be functionally important.	.	GO:0005929|cilium;	.	.	.
bta-miR-2310	gene14684	chrNC_037552.1:74800923-74817001:+	gi|555964763|ref|XP_005894445.1|	138	2e-06	PREDICTED: taste receptor type 2 member 42, partial [Bos mutus]	gi|850481938|gb|CP011889.1|	533	0	Ovis canadensis canadensis isolate 43U chromosome 4 sequence	.	.	.	.	.	.	.	.	pfam14868	DUF4487	Domain of unknown function (DUF4487). This family of proteins is found in eukaryotes. Proteins in this family are typically between 209 and 938 amino acids in length. There is a conserved WCF sequence motif. There is a single completely conserved residue W that may be functionally important.	.	.	.	.	.
bta-miR-2285bn	gene11717	chrNC_037550.1:18658247-18663248:+	gi|965906697|ref|XP_014945920.1|	1176	3e-144	PREDICTED: C2 calcium-dependent domain-containing protein 4D-like [Ovis aries musimon]	gi|982978583|ref|XM_010826824.2|	2318	0	PREDICTED: Bos taurus C2 calcium-dependent domain containing 4D (C2CD4D), transcript variant X2, mRNA	B7Z1M9	368	7e-114	C2 calcium-dependent domain-containing protein 4D	.	.	.	.	pfam00168	C2	C2 domain.	.	GO:0005886|plasma membrane;	GO:0005509|calcium ion binding;GO:0005544|calcium-dependent phospholipid binding;	.	.
bta-miR-181b	gene26663	chrNC_037562.1:49376855-49392976:+	gi|803253134|ref|XP_011986523.1|	3700	0	PREDICTED: mitogen-activated protein kinase kinase kinase 10 isoform X2 [Ovis aries musimon]	gi|965830809|ref|XM_012131133.2|	3431	0	PREDICTED: Ovis aries musimon mitogen-activated protein kinase kinase kinase 10 (MAP3K10), transcript variant X2, mRNA	Q02779	1348	0	Mitogen-activated protein kinase kinase kinase 10	.	.	.	.	pfam00069	Pkinase	Protein kinase domain.	GO:0007257|activation of JUN kinase activity;GO:0006915|apoptotic process;GO:0007254|JNK cascade;GO:0043433|negative regulation of sequence-specific DNA binding transcription factor activity;GO:0045892|negative regulation of transcription, DNA-templated;GO:0018105|peptidyl-serine phosphorylation;GO:0018107|peptidyl-threonine phosphorylation;GO:0043065|positive regulation of apoptotic process;GO:0…	GO:0005737|cytoplasm;	GO:0005524|ATP binding;GO:0043425|bHLH transcription factor binding;GO:0004706|JUN kinase kinase kinase activity;GO:0042803|protein homodimerization activity;GO:0004672|protein kinase activity;GO:0004674|protein serine/threonine kinase activity;GO:0003714|transcription corepressor activity;	K04418	MAP3K10, MLK2; mitogen-activated protein kinase kinase kinase 10 [EC:2.7.11.25]
bta-miR-677	gene14162	chrNC_037552.1:7711569-8373812:+	gi|594062349|ref|XP_006055233.1|	2337	0	PREDICTED: LOW QUALITY PROTEIN: cyclin-dependent kinase 14-like [Bubalus bubalis]	gi|359806930|ref|NM_001206776.2|	4331	0	Bos taurus cyclin-dependent kinase 14 (CDK14), mRNA	B0VXL7	877	0	Cyclin-dependent kinase 14	.	.	.	.	pfam00069	Pkinase	Protein kinase domain.	GO:0051301|cell division;GO:0000086|G2/M transition of mitotic cell cycle;GO:0060828|regulation of canonical Wnt signaling pathway;GO:0016055|Wnt signaling pathway;	GO:0000308|cytoplasmic cyclin-dependent protein kinase holoenzyme complex;GO:0005634|nucleus;GO:0005886|plasma membrane;	GO:0005524|ATP binding;GO:0004693|cyclin-dependent protein serine/threonine kinase activity;	.	.
bta-miR-381	gene18060	chrNC_037555.1:14610713-14648201:+	gi|803213492|ref|XP_011967138.1|	1439	1e-177	PREDICTED: protein TMED8 isoform X2 [Ovis aries musimon]	gi|594057562|ref|XM_006052896.1|	8727	0	PREDICTED: Bubalus bubalis transmembrane emp24 protein transport domain containing 8 (TMED8), partial mRNA	Q5R9S0	484	5e-153	Protein TMED8	.	.	.	.	pfam13897	GOLD_2	Golgi-dynamics membrane-trafficking. Sec14-like Golgi-trafficking domain The GOLD domain is always found combined with lipid- or membrane-association domains.	GO:0006810|transport;	GO:0016021|integral component of membrane;	.	.	.
bta-miR-145	gene1841	chrNC_037546.1:7345910-7401196:-	gi|594067773|ref|XP_006057828.1|	4047	0	PREDICTED: enhancer of filamentation 1 isoform X1 [Bubalus bubalis]	gi|594067772|ref|XM_006057766.1|	4627	0	PREDICTED: Bubalus bubalis neural precursor cell expressed, developmentally down-regulated 9 (NEDD9), transcript variant X1, mRNA	Q14511	1316	0	Enhancer of filamentation 1	.	.	.	.	pfam12026	DUF3513	Domain of unknown function (DUF3513). This presumed domain is functionally uncharacterized. This domain is found in eukaryotes. This domain is typically between 192 to 218 amino acids in length. This domain is found associated with pfam00018, pfam08824. This domain has a conserved QPP sequence motif.	GO:0051017|actin filament bundle assembly;GO:0007155|cell adhesion;GO:0051301|cell division;GO:0007010|cytoskeleton organization;GO:0007229|integrin-mediated signaling pathway;GO:0007067|mitotic nuclear division;GO:0040008|regulation of growth;GO:0007165|signal transduction;	GO:0005938|cell cortex;GO:0005737|cytoplasm;GO:0005925|focal adhesion;GO:0005794|Golgi apparatus;GO:0030027|lamellipodium;GO:0005634|nucleus;GO:0005819|spindle;GO:0000922|spindle pole;	.	K16832	NEDD9, HEF1, CASL; enhancer of filamentation 1
bta-miR-218	gene3757	chrNC_037546.1:157309663-157426494:-	gi|329664658|ref|NP_001192420.1|	1713	0	E3 ubiquitin-protein ligase MARCH4 precursor [Bos taurus]	gi|594107224|ref|XM_006076458.1|	2711	0	PREDICTED: Bubalus bubalis membrane-associated ring finger (C3HC4) 4, E3 ubiquitin protein ligase (MARCH4), mRNA	Q80TE3	587	0	E3 ubiquitin-protein ligase MARCH4	ECU06g0830	56.6	3e-07	COG5183	pfam12906	RINGv	RING-variant domain.	.	GO:0000139|Golgi membrane;GO:0005795|Golgi stack;GO:0016021|integral component of membrane;GO:0005802|trans-Golgi network;	GO:0016874|ligase activity;GO:0004842|ubiquitin-protein transferase activity;GO:0008270|zinc ion binding;	K10659	MARCH4_9_11; E3 ubiquitin-protein ligase MARCH4/9/11 [EC:2.3.2.27]
bta-miR-2285bc	gene13386	chrNC_037551.1:20084815-20094345:-	.	.	.	.	gi|850484145|gb|CP011891.1|	1379	0	Ovis canadensis canadensis isolate 43U chromosome 6 sequence	.	.	.	.	.	.	.	.	pfam11090	DUF2833	Protein of unknown function (DUF2833). This family of proteins with unknown function are found in the bacteriophage T7. Some of the members of this family are annotated as gene 13 protein.	.	.	.	.	.
bta-miR-2411-5p	gene21717	chrNC_037558.1:16284923-16311756:-	gi|942055067|ref|XP_005896084.2|	2667	0	PREDICTED: lipopolysaccharide-binding protein [Bos mutus]	gi|982993746|ref|XM_592903.7|	1784	0	PREDICTED: Bos taurus lipopolysaccharide-binding protein (LOC514978), transcript variant X4, mRNA	P18428	407	6e-133	Lipopolysaccharide-binding protein	.	.	.	.	pfam02886	LBP_BPI_CETP_C	LBP / BPI / CETP family, C-terminal domain. The N and C terminal domains of the LBP/BPI/CETP family are structurally similar.	GO:0006953|acute-phase response;GO:0006968|cellular defense response;GO:0071222|cellular response to lipopolysaccharide;GO:0071223|cellular response to lipoteichoic acid;GO:0050829|defense response to Gram-negative bacterium;GO:0050830|defense response to Gram-positive bacterium;GO:0032490|detection of molecule of bacterial origin;GO:0045087|innate immune response;GO:0002232|leukocyte chemotaxis …	GO:0009986|cell surface;GO:0070062|extracellular exosome;GO:0005576|extracellular region;GO:0005615|extracellular space;GO:0016020|membrane;	GO:0001530|lipopolysaccharide binding;GO:0070891|lipoteichoic acid binding;GO:0005102|receptor binding;	K05399	LBP; lipopolysaccharide-binding protein
bta-miR-6517	gene20280	chrNC_037556.1:74921432-75252867:-	gi|511842979|ref|XP_004745944.1|	4320	0	PREDICTED: kelch-like protein 29 isoform X2 [Mustela putorius furo]	gi|256818758|ref|NM_001164494.1|	4910	0	Bos taurus kelch like family member 29 (KLHL29), mRNA	Q96CT2	1565	0	Kelch-like protein 29	.	.	.	.	pfam07707	BACK	BTB And C-terminal Kelch. This domain is found associated with pfam00651 and pfam01344. The BACK domain is found juxtaposed to the BTB domain; they are separated by as little as two residues. This family appears to be closely related to the BTB domain (Finn RD, personal observation).	GO:0016567|protein ubiquitination;	GO:0031463|Cul3-RING ubiquitin ligase complex;	.	K10465	KLHL29, KBTBD9; kelch-like protein 29
bta-miR-181b	gene18459	chrNC_037555.1:45578733-45663154:-	gi|594093705|ref|XP_006070168.1|	5633	0	PREDICTED: protein FAM214A isoform X8 [Bubalus bubalis]	gi|742104629|ref|XM_010836760.1|	5677	0	PREDICTED: Bison bison bison family with sequence similarity 214, member A (FAM214A), transcript variant X8, mRNA	Q32MH5	1776	0	Protein FAM214A	.	.	.	.	pfam13915	DUF4210	Domain of unknown function (DUF4210). This short domain is found in fungi, plants and animals, and the proteins appear to be necessary for chromosome segregation during meiosis.	GO:0051301|cell division;GO:0000086|G2/M transition of mitotic cell cycle;GO:0007067|mitotic nuclear division;	GO:0005737|cytoplasm;	GO:0019212|phosphatase inhibitor activity;GO:0051721|protein phosphatase 2A binding;GO:0004864|protein phosphatase inhibitor activity;GO:0008601|protein phosphatase type 2A regulator activity;	.	.
bta-miR-432	gene14567	chrNC_037552.1:63783126-63841032:-	gi|594085666|ref|XP_006066354.1|	3155	0	PREDICTED: late secretory pathway protein AVL9 homolog isoform X1 [Bubalus bubalis]	gi|594085667|ref|XM_006066293.1|	4525	0	PREDICTED: Bubalus bubalis AVL9 homolog (S. cerevisiase) (AVL9), transcript variant X2, mRNA	Q8NBF6	1111	0	Late secretory pathway protein AVL9 homolog	.	.	.	.	pfam09794	Avl9	Transport protein Avl9. Avl9 is a protein involved in exocytic transport from the Golgi. It has been speculated that Avl9 could play a role in deforming membranes for vesicle fission and/or in recruiting cargo.	GO:0016477|cell migration;	GO:0016021|integral component of membrane;GO:0055037|recycling endosome;	.	.	.
bta-miR-26b	gene664	chrNC_037545.1:90883038-90939059:+	gi|594052439|ref|XP_006050533.1|	2875	0	PREDICTED: NXPE family member 3 isoform X1 [Bubalus bubalis]	gi|742133254|ref|XM_010842000.1|	3110	0	PREDICTED: Bison bison bison neurexophilin and PC-esterase domain family, member 3 (NXPE3), transcript variant X1, mRNA	A2VDP6	1103	0	NXPE family member 3	.	.	.	.	pfam06312	Neurexophilin	Neurexophilin. This family consists of mammalian neurexophilin proteins. Mammalian brains contain four different neurexophilin proteins. Neurexophilins form a family of related glycoproteins that are proteolytically processed after synthesis and bind to alpha-neurexins. The structure and characteristics of neurexophilins indicate that they function as neuropeptides that may signal via alpha-neure…	.	GO:0005576|extracellular region;	.	.	.
bta-miR-432	gene286	chrNC_037545.1:30922334-31037388:-	gi|594104402|ref|XP_006075188.1|	4151	0	PREDICTED: storkhead-box protein 2 isoform X3 [Bubalus bubalis]	gi|965823450|ref|XM_012127262.2|	9499	0	PREDICTED: Ovis aries musimon storkhead box 2 (STOX2), transcript variant X7, mRNA	Q95K63	1505	0	Storkhead-box protein 2	.	.	.	.	pfam10264	Stork_head	Winged helix Storkhead-box1 domain. This is the conserved N-terminal winged helix domain of Storkhead-box1 protein which is likely to be a DNA binding domain. In humans the full-length protein controls polyploidization of extravillus trophoblast and is implicated in pre-eclampsia.	GO:0009790|embryo development;GO:0001893|maternal placenta development;	.	.	.	.
bta-miR-181b	gene1976	chrNC_037546.1:19426680-19441411:+	gi|594053961|ref|XP_006051255.1|	827	3e-101	PREDICTED: acyl-coenzyme A thioesterase 13 [Bubalus bubalis]	gi|594053960|ref|XM_006051193.1|	2750	0	PREDICTED: Bubalus bubalis acyl-CoA thioesterase 13 (ACOT13), mRNA	Q9CQR4	211	6e-62	Acyl-coenzyme A thioesterase 13	SPBC31F10.02	86.7	3e-18	COG2050	pfam03061	4HBT	Thioesterase superfamily. This family contains a wide variety of enzymes, principally thioesterases. This family includes 4HBT (EC 3.1.2.23) which catalyses the final step in the biosynthesis of 4-hydroxybenzoate from 4-chlorobenzoate in the soil dwelling microbe Pseudomonas CBS-3. This family includes various cytosolic long-chain acyl-CoA thioester hydrolases. Long-chain acyl-CoA hydrolases hydr…	GO:0051289|protein homotetramerization;	GO:0005829|cytosol;GO:0070062|extracellular exosome;GO:0005739|mitochondrion;GO:0005634|nucleus;GO:0005819|spindle;	GO:0047617|acyl-CoA hydrolase activity;	K17362	ACOT13; acyl-coenzyme A thioesterase 13 [EC:3.1.2.-]
bta-miR-370	gene21089	chrNC_037557.1:42918090-42937622:-	gi|803266542|ref|XP_011993028.1|	2062	0	PREDICTED: Krueppel-like factor 5 isoform X2 [Ovis aries musimon]	gi|139948525|ref|NM_001083727.1|	3197	0	Bos taurus Kruppel-like factor 5 (intestinal) (KLF5), mRNA	Q13887	768	0	Krueppel-like factor 5	.	.	.	.	pfam13465	zf-H2C2_2	Zinc-finger double domain.	GO:0001525|angiogenesis;GO:0071407|cellular response to organic cyclic compound;GO:1901653|cellular response to peptide;GO:0060576|intestinal epithelial cell development;GO:0030033|microvillus assembly;GO:0000122|negative regulation of transcription from RNA polymerase II promoter;GO:0008284|positive regulation of cell proliferation;GO:0045600|positive regulation of fat cell differentiation;GO:00…	GO:0005737|cytoplasm;GO:0005794|Golgi apparatus;GO:0043231|intracellular membrane-bounded organelle;GO:0005654|nucleoplasm;GO:0005886|plasma membrane;	GO:0046872|metal ion binding;GO:0000978|RNA polymerase II core promoter proximal region sequence-specific DNA binding;GO:0001077|transcriptional activator activity, RNA polymerase II core promoter proximal region sequence-specific binding;	K09206	KLF5; krueppel-like factor 5
bta-miR-22-5p	gene21141	chrNC_037557.1:55173155-55186969:-	gi|965884474|ref|XP_012010163.2|	2158	0	PREDICTED: spindle and kinetochore-associated protein 3 isoform X2 [Ovis aries musimon]	gi|594100356|ref|XM_006073220.1|	2667	0	PREDICTED: Bubalus bubalis spindle and kinetochore associated complex subunit 3 (SKA3), mRNA	A8PUI7	792	0	Spindle and kinetochore-associated protein 3	.	.	.	.	pfam00040	fn2	Fibronectin type II domain.	GO:0051301|cell division;GO:0007059|chromosome segregation;GO:0007067|mitotic nuclear division;GO:0031110|regulation of microtubule polymerization or depolymerization;	GO:0000940|condensed chromosome outer kinetochore;GO:0005737|cytoplasm;GO:0000776|kinetochore;GO:0005876|spindle microtubule;	.	.	.
bta-miR-2314	gene7955	chrNC_037548.1:50119285-50237121:-	gi|300795995|ref|NP_001179718.1|	6126	0	DNA-directed RNA polymerase III subunit RPC2 [Bos taurus]	gi|594092583|ref|XM_006069580.1|	4079	0	PREDICTED: Bubalus bubalis polymerase (RNA) III (DNA directed) polypeptide B (POLR3B), mRNA	Q9NW08	2359	0	DNA-directed RNA polymerase III subunit RPC2	SPAC4G9.08c	1491	0	COG0085	pfam00562	RNA_pol_Rpb2_6	RNA polymerase Rpb2, domain 6. RNA polymerases catalyse the DNA dependent polymerization of RNA. Prokaryotes contain a single RNA polymerase compared to three in eukaryotes (not including mitochondrial. and chloroplast polymerases). This domain represents the hybrid binding domain and the wall domain. The hybrid binding domain binds the nascent RNA strand / template DNA strand in the Pol II trans…	GO:0051607|defense response to virus;GO:0045087|innate immune response;GO:0045089|positive regulation of innate immune response;GO:0032728|positive regulation of interferon-beta production;GO:0032481|positive regulation of type I interferon production;GO:0006383|transcription from RNA polymerase III promoter;	GO:0005829|cytosol;GO:0005666|DNA-directed RNA polymerase III complex;GO:0005654|nucleoplasm;	GO:0003677|DNA binding;GO:0003899|DNA-directed RNA polymerase activity;GO:0046872|metal ion binding;GO:0032549|ribonucleoside binding;	K03021	RPC2, POLR3B; DNA-directed RNA polymerase III subunit RPC2 [EC:2.7.7.6]
bta-miR-7857-3p	gene31480	chrNC_037568.1:23189225-23427404:-	gi|742107792|ref|XP_010835716.1|	8057	0	PREDICTED: ATP-binding cassette sub-family A member 3-like [Bison bison bison]	gi|742107791|ref|XM_010837414.1|	4782	0	PREDICTED: Bison bison bison ATP-binding cassette sub-family A member 3-like (LOC104986728), mRNA	Q99758	1492	0	ATP-binding cassette sub-family A member 3	MTH1093	165	3e-43	COG1131	pfam00005	ABC_tran	ABC transporter. ABC transporters for a large family of proteins responsible for translocation of a variety of compounds across biological membranes. ABC transporters are the largest family of proteins in many completely sequenced bacteria. ABC transporters are composed of two copies of this domain and two copies of a transmembrane domain pfam00664. These four domains may belong to a single polyp…	GO:0044267|cellular protein metabolic process;GO:0006869|lipid transport;GO:0042493|response to drug;GO:0051384|response to glucocorticoid;GO:0055085|transmembrane transport;GO:0006810|transport;	GO:0097208|alveolar lamellar body;GO:0097233|alveolar lamellar body membrane;GO:0005615|extracellular space;GO:0016021|integral component of membrane;GO:0097232|lamellar body membrane;GO:0016020|membrane;GO:0005886|plasma membrane;	GO:0005524|ATP binding;GO:0042626|ATPase activity, coupled to transmembrane movement of substances;GO:0005319|lipid transporter activity;GO:0005215|transporter activity;	K05643	ABCA3; ATP-binding cassette, subfamily A (ABC1), member 3
bta-miR-149-3p	gene28921	chrNC_037564.1:63942662-64078029:+	gi|555953703|ref|XP_005889023.1|	10151	0	PREDICTED: leucine-rich repeat serine/threonine-protein kinase 1 [Bos mutus]	gi|594094814|ref|XM_006070641.1|	5833	0	PREDICTED: Bubalus bubalis leucine-rich repeat kinase 1 (LRRK1), mRNA	Q38SD2	3572	0	Leucine-rich repeat serine/threonine-protein kinase 1	MA2301_1	101	9e-22	COG4886	pfam00069	Pkinase	Protein kinase domain.	GO:0045453|bone resorption;GO:0050732|negative regulation of peptidyl-tyrosine phosphorylation;GO:0036035|osteoclast development;GO:0090263|positive regulation of canonical Wnt signaling pathway;GO:1902533|positive regulation of intracellular signal transduction;GO:0050731|positive regulation of peptidyl-tyrosine phosphorylation;GO:0007264|small GTPase mediated signal transduction;	GO:0005737|cytoplasm;GO:0005739|mitochondrion;	GO:0005524|ATP binding;GO:0005525|GTP binding;GO:0046872|metal ion binding;GO:0004674|protein serine/threonine kinase activity;	K08843	LRRK1; leucine-rich repeat kinase 1 [EC:2.7.11.1]
bta-miR-7862	gene31591	chrNC_037568.1:32653112-32886698:-	gi|440911402|gb|ELR61077.1|	5201	0	Protein CLEC16A, partial [Bos mutus]	gi|594114645|ref|XM_006079979.1|	4277	0	PREDICTED: Bubalus bubalis C-type lectin domain family 16, member A (CLEC16A), mRNA	Q2KHT3	1855	0	Protein CLEC16A	.	.	.	.	pfam09758	FPL	Uncharacterized conserved protein. This entry represents an N-terminal region of approximately 150 residues of a family of proteins of unknown function. It contains a highly conserved FPL motif.	GO:0006914|autophagy;GO:1901525|negative regulation of macromitophagy;GO:0032435|negative regulation of proteasomal ubiquitin-dependent protein catabolic process;GO:1901098|positive regulation of autophagosome maturation;	GO:0036020|endolysosome membrane;	.	K19513	CLEC16A; protein CLEC16A
bta-miR-2285cv	gene13364	chrNC_037551.1:17105105-17107629:+	gi|942087976|ref|XP_014337309.1|	138	2e-07	PREDICTED: glycoprotein Xg [Bos mutus]	gi|850484145|gb|CP011891.1|	631	0	Ovis canadensis canadensis isolate 43U chromosome 6 sequence	.	.	.	.	.	.	.	.	pfam10702	DUF2507	Protein of unknown function (DUF2507). This family is conserved in Firmicutes. The function is not known.	.	.	.	.	.
bta-miR-655	gene1778	chrNC_037546.1:2541699-2547854:-	gi|803247973|ref|XP_011983952.1|	207	1e-14	PREDICTED: uncharacterized protein LOC105603946 isoform X2 [Ovis aries musimon]	gi|803247972|ref|XM_012128562.1|	737	0	PREDICTED: Ovis aries musimon uncharacterized LOC105603946 (LOC105603946), transcript variant X2, mRNA	.	.	.	.	.	.	.	.	pfam03154	Atrophin-1	Atrophin-1 family. Atrophin-1 is the protein product of the dentatorubral-pallidoluysian atrophy (DRPLA) gene. DRPLA OMIM:125370 is a progressive neurodegenerative disorder. It is caused by the expansion of a CAG repeat in the DRPLA gene on chromosome 12p. This results in an extended polyglutamine region in atrophin-1, that is thought to confer toxicity to the protein, possibly through altering i…	.	.	.	.	.
bta-miR-760-3p	gene25982	chrNC_037562.1:12358470-12361698:+	.	.	.	.	gi|982999077|ref|XR_001498463.1|	1207	0	PREDICTED: Bos taurus uncharacterized LOC101908086 (LOC101908086), ncRNA	.	.	.	.	.	.	.	.	pfam03154	Atrophin-1	Atrophin-1 family. Atrophin-1 is the protein product of the dentatorubral-pallidoluysian atrophy (DRPLA) gene. DRPLA OMIM:125370 is a progressive neurodegenerative disorder. It is caused by the expansion of a CAG repeat in the DRPLA gene on chromosome 12p. This results in an extended polyglutamine region in atrophin-1, that is thought to confer toxicity to the protein, possibly through altering i…	.	.	.	.	.
bta-miR-1839	gene10827	chrNC_037549.1:116306146-116316792:+	gi|594107458|ref|XP_006076631.1|	1940	0	PREDICTED: pepsin A-like [Bubalus bubalis]	gi|594107457|ref|XM_006076569.1|	1390	0	PREDICTED: Bubalus bubalis pepsin A-like (LOC102415339), mRNA	P00792	735	0	Pepsin A	.	.	.	.	pfam00026	Asp	Eukaryotic aspartyl protease. Aspartyl (acid) proteases include pepsins, cathepsins, and renins. Two-domain structure, probably arising from ancestral duplication. This family does not include the retroviral nor retrotransposon proteases (pfam00077), which are much smaller and appear to be homologous to a single domain of the eukaryotic asp proteases.	GO:0007586|digestion;GO:0030163|protein catabolic process;GO:0006508|proteolysis;	GO:0005576|extracellular region;	GO:0004190|aspartic-type endopeptidase activity;	K06002	PGA; pepsin A [EC:3.4.23.1]
bta-miR-145	gene22488	chrNC_037558.1:66334468-66347073:+	.	.	.	.	gi|850488330|gb|CP011898.1|	420	0	Ovis canadensis canadensis isolate 43U chromosome 13 sequence	.	.	.	.	.	.	.	.	pfam03094	Mlo	Mlo family. A family of plant integral membrane proteins, first discovered in barley. Mutants lacking wild-type Mlo proteins show broad spectrum resistance to the powdery mildew fungus, and dysregulated cell death control, with spontaneous cell death in response to developmental or abiotic stimuli. Thus wild-type Mlo proteins are thought to be inhibitors of cell death whose deficiency lowers the …	.	.	.	.	.
bta-miR-7862	gene5149	chrNC_037547.1:26820255-26852472:+	gi|594076594|ref|XP_006062041.1|	5267	0	PREDICTED: integrin alpha-3 isoform X1 [Bubalus bubalis]	gi|594076593|ref|XM_006061979.1|	4817	0	PREDICTED: Bubalus bubalis integrin, alpha 3 (antigen CD49C, alpha 3 subunit of VLA-3 receptor) (ITGA3), transcript variant X1, mRNA	F1MMS9	1929	0	Integrin alpha-3	.	.	.	.	pfam08441	Integrin_alpha2	Integrin alpha. This domain is found in integrin alpha and integrin alpha precursors to the C terminus of a number of pfam01839 repeats and to the N-terminus of the pfam00357 cytoplasmic region. This region is composed of three immunoglobulin-like domains.	GO:0007155|cell adhesion;GO:0097062|dendritic spine maintenance;GO:0035640|exploration behavior;GO:0007229|integrin-mediated signaling pathway;GO:0030324|lung development;GO:0007613|memory;GO:0048333|mesodermal cell differentiation;GO:0035024|negative regulation of Rho protein signal transduction;GO:0072006|nephron development;GO:0001764|neuron migration;GO:0090004|positive regulation of establis…	GO:0016323|basolateral plasma membrane;GO:0060076|excitatory synapse;GO:0009897|external side of plasma membrane;GO:0070062|extracellular exosome;GO:0031527|filopodium membrane;GO:0005925|focal adhesion;GO:0034667|integrin alpha3-beta1 complex;GO:0071438|invadopodium membrane;GO:0097060|synaptic membrane;	GO:0001948|glycoprotein binding;GO:0046872|metal ion binding;GO:0046982|protein heterodimerization activity;	K06482	ITGA3; integrin alpha 3
bta-miR-26b	gene20081	chrNC_037556.1:60375122-60408196:+	gi|156523106|ref|NP_001095967.1|	2131	0	N-acetyllactosaminide beta-1,3-N-acetylglucosaminyltransferase 2 [Bos taurus]	gi|402745547|ref|NM_001102497.2|	2815	0	Bos taurus UDP-GlcNAc:betaGal beta-1,3-N-acetylglucosaminyltransferase 2 (B3GNT2), mRNA	Q9NY97	748	0	N-acetyllactosaminide beta-1,3-N-acetylglucosaminyltransferase 2	.	.	.	.	pfam01762	Galactosyl_T	Galactosyltransferase. This family includes the galactosyltransferases UDP-galactose:2-acetamido-2-deoxy-D-glucose3beta-galactosyltransferase and UDP-Gal:beta-GlcNAc beta 1,3-galactosyltranferase. Specific galactosyltransferases transfer galactose to GlcNAc terminal chains in the synthesis of the lacto-series oligosaccharides types 1 and 2.	GO:0007411|axon guidance;GO:0018146|keratan sulfate biosynthetic process;GO:0016266|O-glycan processing;GO:0030311|poly-N-acetyllactosamine biosynthetic process;GO:0007608|sensory perception of smell;	GO:0070062|extracellular exosome;GO:0000139|Golgi membrane;GO:0016021|integral component of membrane;	GO:0008532|N-acetyllactosaminide beta-1,3-N-acetylglucosaminyltransferase activity;GO:0008499|UDP-galactose:beta-N-acetylglucosamine beta-1,3-galactosyltransferase activity;	K00741	B3GNT1, B3GNT2; N-acetyllactosaminide beta-1,3-N-acetylglucosaminyltransferase [EC:2.4.1.149]
bta-miR-30c	gene33606	chrNW_020228839.1:2171-5982:-	gi|982941713|ref|XP_015329389.1|	653	5e-74	PREDICTED: multidrug resistance-associated protein 4 [Bos taurus]	gi|982992255|ref|XR_001497703.1|	704	0	PREDICTED: Bos taurus uncharacterized LOC104973640 (LOC104973640), ncRNA	O15439	160	1e-41	Multidrug resistance-associated protein 4	.	.	.	.	pfam09997	DUF2238	Predicted membrane protein (DUF2238). This domain, found in various hypothetical bacterial proteins, has no known function.	GO:0042384|cilium assembly;GO:0002576|platelet degranulation;GO:0048661|positive regulation of smooth muscle cell proliferation;GO:0032310|prostaglandin secretion;GO:0042493|response to drug;GO:0014070|response to organic cyclic compound;GO:0010243|response to organonitrogen compound;GO:0055085|transmembrane transport;	GO:0016323|basolateral plasma membrane;GO:0016021|integral component of membrane;GO:0016020|membrane;GO:0005886|plasma membrane;GO:0031088|platelet dense granule membrane;	GO:0016404|15-hydroxyprostaglandin dehydrogenase (NAD+) activity;GO:0005524|ATP binding;GO:0015662|ATPase activity, coupled to transmembrane movement of ions, phosphorylative mechanism;GO:0043225|anion transmembrane-transporting ATPase activity;	K05673	ABCC4; ATP-binding cassette, subfamily C (CFTR/MRP), member 4
bta-miR-2310	gene781	chrNC_037545.1:109123939-109127367:-	.	.	.	.	gi|850474981|gb|CP011886.1|	792	0	Ovis canadensis canadensis isolate 43U chromosome 1 sequence	.	.	.	.	.	.	.	.	pfam08385	DHC_N1	Dynein heavy chain, N-terminal region 1. Dynein heavy chains interact with other heavy chains to form dimers, and with intermediate chain-light chain complexes to form a basal cargo binding unit. The region featured in this family includes the sequences implicated in mediating these interactions. It is thought to be flexible and not to adopt a rigid conformation.	.	.	.	.	.
bta-miR-767	gene25592	chrNC_037561.1:43324178-43327977:+	gi|965987920|ref|XP_014957662.1|	210	6e-14	PREDICTED: LOW QUALITY PROTEIN: DNA repair protein complementing XP-C cells isoform X1 [Ovis aries]	gi|850491151|gb|CP011902.1|	1693	0	Ovis canadensis canadensis isolate 43U chromosome 17 sequence	.	.	.	.	.	.	.	.	pfam07695	7TMR-DISM_7TM	7TM diverse intracellular signalling. This entry represents the transmembrane region of the 7TM-DISM (7TM Receptors with Diverse Intracellular Signalling Modules).	.	.	.	.	.
bta-miR-23a	gene25325	chrNC_037561.1:16670870-16843569:+	gi|594074434|ref|XP_006061020.1|	801	3e-88	PREDICTED: serine/arginine repetitive matrix protein 4 [Bubalus bubalis]	gi|982998276|ref|XM_010823398.2|	7655	0	PREDICTED: Bos taurus serine/arginine repetitive matrix 4 (SRRM4), mRNA	A7MD48	254	1e-69	Serine/arginine repetitive matrix protein 4	.	.	.	.	pfam15230	SRRM_C	Serine/arginine repetitive matrix protein C-terminus. This domain is found near to the C-terminus of Serine/arginine repetitive matrix proteins 3 and 4.	GO:0030154|cell differentiation;GO:0006397|mRNA processing;GO:0007399|nervous system development;GO:0000381|regulation of alternative mRNA splicing, via spliceosome;GO:0043484|regulation of RNA splicing;GO:0008380|RNA splicing;GO:0007605|sensory perception of sound;	GO:0005634|nucleus;	GO:0003729|mRNA binding;	.	.
bta-miR-744	gene9217	chrNC_037548.1:146538775-146580723:-	.	.	.	.	gi|850494956|gb|CP011910.1|	765	0	Ovis canadensis canadensis isolate 43U chromosome 25 sequence	.	.	.	.	.	.	.	.	pfam11573	Med23	Mediator complex subunit 23. Med23 is one of the subunits of the Tail portion of the Mediator complex that regulates RNA polymerase II activity. Med23 is required for heat-shock-specific gene expression, and has been shown to mediate transcriptional activation of E1A in mice.	.	.	.	.	.
bta-miR-133a	gene16250	chrNC_037553.1:79775464-79941121:+	gi|594071394|ref|XP_006059556.1|	4585	0	PREDICTED: synphilin-1 isoform X1 [Bubalus bubalis]	gi|594071397|ref|XM_006059496.1|	3507	0	PREDICTED: Bubalus bubalis synuclein, alpha interacting protein (SNCAIP), transcript variant X3, mRNA	Q99ME3	1447	0	Synphilin-1	Ta0196	56.6	1e-07	COG0666	pfam12796	Ank_2	Ankyrin repeats (3 copies).	GO:0008219|cell death;GO:0042417|dopamine metabolic process;GO:0090083|regulation of inclusion body assembly;GO:0046928|regulation of neurotransmitter secretion;	GO:0005737|cytoplasm;	GO:0042802|identical protein binding;GO:0031625|ubiquitin protein ligase binding;	K04558	SNCAIP; synuclein, alpha interacting protein (synphilin)
bta-miR-1839	gene4438	chrNC_037547.1:7163506-7176814:-	gi|555992450|ref|XP_005908001.1|	2867	0	PREDICTED: ADP-ribosylation factor-binding protein GGA3 isoform X2 [Bos mutus]	gi|942092047|ref|XM_005907939.2|	2712	0	PREDICTED: Bos mutus golgi-associated, gamma adaptin ear containing, ARF binding protein 3 (GGA3), transcript variant X2, mRNA	Q9NZ52	924	0	ADP-ribosylation factor-binding protein GGA3	.	.	.	.	pfam00790	VHS	VHS domain. Domain present in VPS-27, Hrs and STAM.	GO:0044267|cellular protein metabolic process;GO:0006886|intracellular protein transport;GO:0045732|positive regulation of protein catabolic process;GO:0016192|vesicle-mediated transport;	GO:0030131|clathrin adaptor complex;GO:0010008|endosome membrane;GO:0005802|trans-Golgi network;	GO:0030306|ADP-ribosylation factor binding;	K12404	GGA; ADP-ribosylation factor-binding protein GGA
bta-miR-7	gene32329	chrNC_037569.1:39952629-40068440:+	gi|741907896|ref|XP_010797644.1|	13269	0	PREDICTED: probable ubiquitin carboxyl-terminal hydrolase FAF-X isoform X1 [Bos taurus]	gi|983011471|ref|XM_010799342.2|	11633	0	PREDICTED: Bos taurus ubiquitin specific peptidase 9, X-linked (USP9X), transcript variant X1, mRNA	Q93008	5046	0	Probable ubiquitin carboxyl-terminal hydrolase FAF-X	SPCC188.08c	148	2e-34	COG5077	pfam00443	UCH	Ubiquitin carboxyl-terminal hydrolase.	GO:0048675|axon extension;GO:0030509|BMP signaling pathway;GO:0051301|cell division;GO:0044267|cellular protein metabolic process;GO:0007059|chromosome segregation;GO:0007292|female gamete generation;GO:0007067|mitotic nuclear division;GO:0000122|negative regulation of transcription from RNA polymerase II promoter;GO:0001764|neuron migration;GO:0016579|protein deubiquitination;GO:0007179|transfor…	GO:0005737|cytoplasm;GO:0005829|cytosol;GO:0030426|growth cone;GO:0016020|membrane;	GO:0070410|co-SMAD binding;GO:0004197|cysteine-type endopeptidase activity;GO:0008234|cysteine-type peptidase activity;GO:0004843|ubiquitin-specific protease activity;	K11840	USP9_24; ubiquitin carboxyl-terminal hydrolase 9/24 [EC:3.4.19.12]
bta-miR-370	gene8893	chrNC_037548.1:110607851-110772521:+	gi|928155050|ref|XP_013974979.1|	3587	0	PREDICTED: protein phosphatase 1 regulatory subunit 12A isoform X4 [Canis lupus familiaris]	gi|982282629|ref|XM_015431251.1|	4594	0	PREDICTED: Macaca fascicularis protein phosphatase 1 regulatory subunit 12A (PPP1R12A), transcript variant X3, mRNA	O14974	1173	0	Protein phosphatase 1 regulatory subunit 12A	all2748	92	3e-18	COG0666	pfam12796	Ank_2	Ankyrin repeats (3 copies).	GO:0035690|cellular response to drug;GO:0051297|centrosome organization;GO:0000086|G2/M transition of mitotic cell cycle;GO:0007067|mitotic nuclear division;GO:0043086|negative regulation of catalytic activity;GO:0035508|positive regulation of myosin-light-chain-phosphatase activity;GO:0045944|positive regulation of transcription from RNA polymerase II promoter;GO:0006470|protein dephosphorylatio…	GO:0031672|A band;GO:0015629|actin cytoskeleton;GO:0005813|centrosome;GO:0043292|contractile fiber;GO:0005737|cytoplasm;GO:0005829|cytosol;GO:0005925|focal adhesion;GO:0000776|kinetochore;GO:0005654|nucleoplasm;GO:0072357|PTW/PP1 phosphatase complex;GO:0030018|Z disc;	GO:0071889|14-3-3 protein binding;GO:0004857|enzyme inhibitor activity;GO:0019208|phosphatase regulator activity;GO:0019901|protein kinase binding;GO:0004871|signal transducer activity;	K06270	PPP1R12A, MYPT1; protein phosphatase 1 regulatory subunit 12A
bta-miR-181a	gene10826	chrNC_037549.1:116301357-116356113:-	gi|741979913|ref|XP_010819331.1|	3668	0	PREDICTED: von Willebrand factor C and EGF domain-containing protein isoform X1 [Bos taurus]	gi|926727183|ref|XM_013975907.1|	3242	0	PREDICTED: Capra hircus von Willebrand factor C and EGF domains (VWCE), mRNA	Q96DN2	1253	0	von Willebrand factor C and EGF domain-containing protein	.	.	.	.	pfam00093	VWC	von Willebrand factor type C domain. The high cutoff was used to prevent overlap with pfam00094.	GO:0008284|positive regulation of cell proliferation;GO:0009966|regulation of signal transduction;	GO:0005576|extracellular region;	GO:0005509|calcium ion binding;	.	.
bta-miR-130b	gene19440	chrNC_037555.1:101265170-101400998:+	gi|742158865|ref|XP_010846662.1|	12667	0	PREDICTED: adenomatous polyposis coli protein isoform X5 [Bison bison bison]	gi|742158864|ref|XM_010848360.1|	13184	0	PREDICTED: Bison bison bison adenomatous polyposis coli (APC), transcript variant X6, mRNA	P25054	4489	0	Adenomatous polyposis coli protein	.	.	.	.	pfam05956	APC_basic	APC basic domain. This region of the APC family of proteins is known as the basic domain. It contains a high proportion of positively charged amino acids and interacts with microtubules.	GO:0070830|bicellular tight junction assembly;GO:0060070|canonical Wnt signaling pathway;GO:0007155|cell adhesion;GO:0007050|cell cycle arrest;GO:0001708|cell fate specification;GO:0016477|cell migration;GO:0006921|cellular component disassembly involved in execution phase of apoptosis;GO:0006974|cellular response to DNA damage stimulus;GO:0000281|mitotic cytokinesis;GO:0007094|mitotic spindle as…	GO:0005912|adherens junction;GO:0030877|beta-catenin destruction complex;GO:0005923|bicellular tight junction;GO:0016342|catenin complex;GO:0005813|centrosome;GO:0005737|cytoplasm;GO:0005829|cytosol;GO:0000776|kinetochore;GO:0030027|lamellipodium;GO:0016328|lateral plasma membrane;GO:0005874|microtubule;GO:0005654|nucleoplasm;GO:0005634|nucleus;GO:0005886|plasma membrane;GO:0032587|ruffle membran…	GO:0008013|beta-catenin binding;GO:0045295|gamma-catenin binding;GO:0008017|microtubule binding;GO:0051010|microtubule plus-end binding;GO:0019901|protein kinase binding;GO:0019887|protein kinase regulator activity;	K02085	APC; adenomatosis polyposis coli protein
bta-miR-186	gene22656	chrNC_037559.1:5520657-5535072:-	gi|594109235|ref|XP_006081048.1|	1598	0	PREDICTED: LOW QUALITY PROTEIN: protein serine kinase H2 [Bubalus bubalis]	gi|594109234|ref|XM_006080986.1|	976	0	PREDICTED: Bubalus bubalis protein serine kinase H2 (PSKH2), mRNA	Q96QS6	322	6e-106	Serine/threonine-protein kinase H2	.	.	.	.	pfam00069	Pkinase	Protein kinase domain.	.	.	GO:0005524|ATP binding;GO:0004674|protein serine/threonine kinase activity;	K08808	PSKH; protein serine kinase H [EC:2.7.11.1]
bta-miR-677	gene30392	chrNC_037567.1:13996133-14001981:+	gi|395820982|ref|XP_003783831.1|	921	3e-115	PREDICTED: hematopoietically-expressed homeobox protein HHEX [Otolemur garnettii]	gi|594101324|ref|XM_006073688.1|	1704	0	PREDICTED: Bubalus bubalis hematopoietically expressed homeobox (HHEX), mRNA	Q03014	336	1e-109	Hematopoietically-expressed homeobox protein HHEX	.	.	.	.	pfam00046	Homeobox	Homeobox domain.	GO:0009952|anterior/posterior pattern specification;GO:0030183|B cell differentiation;GO:0030154|cell differentiation;GO:0008283|cell proliferation;GO:0071103|DNA conformation change;GO:0035050|embryonic heart tube development;GO:0007492|endoderm development;GO:0048853|forebrain morphogenesis;GO:0061010|gall bladder development;GO:0061011|hepatic duct development;GO:0061017|hepatoblast differenti…	GO:0005737|cytoplasm;GO:0005634|nucleus;GO:0032993|protein-DNA complex;	GO:0003682|chromatin binding;GO:0008301|DNA binding, bending;GO:0008190|eukaryotic initiation factor 4E binding;GO:0042803|protein homodimerization activity;GO:0070491|repressing transcription factor binding;GO:0000978|RNA polymerase II core promoter proximal region sequence-specific DNA binding;GO:0043565|sequence-specific DNA binding;GO:0017025|TBP-class protein binding;GO:0008134|transcription…	K08024	HHEX, HEX, PRH; homeobox protein HEX
bta-miR-146b	gene21236	chrNC_037557.1:63126147-63183940:+	gi|296481865|tpg|DAA23980.1|	390	5e-38	TPA: hypothetical protein BOS_12398 [Bos taurus]	gi|594094890|ref|XR_328655.1|	2630	0	PREDICTED: Bubalus bubalis uncharacterized LOC102403942 (LOC102403942), misc_RNA	.	.	.	.	.	.	.	.	pfam14093	DUF4271	Domain of unknown function (DUF4271). This family of integral membrane proteins is functionally uncharacterized. This family of proteins is found in bacteria. Proteins in this family are typically between 221 and 326 amino acids in length.	.	.	.	.	.
bta-miR-326	gene28793	chrNC_037564.1:48375919-48393587:+	gi|594068685|ref|XP_006058266.1|	6132	0	PREDICTED: kinesin-like protein KIF7 isoform X1 [Bubalus bubalis]	gi|594068684|ref|XM_006058204.1|	5010	0	PREDICTED: Bubalus bubalis kinesin family member 7 (KIF7), transcript variant X1, mRNA	Q2M1P5	1998	0	Kinesin-like protein KIF7	.	.	.	.	pfam00225	Kinesin	Kinesin motor domain.	GO:0007018|microtubule-based movement;GO:0045879|negative regulation of smoothened signaling pathway;GO:0045880|positive regulation of smoothened signaling pathway;	GO:0097542|ciliary tip;GO:0005929|cilium;GO:0005871|kinesin complex;	GO:0005524|ATP binding;GO:0016887|ATPase activity;GO:0003777|microtubule motor activity;	K18806	KIF7; kinesin family member 7
bta-miR-2285ce	gene9809	chrNC_037549.1:27058144-27092893:+	gi|594102965|ref|XP_006074521.1|	510	2e-56	PREDICTED: podoplanin [Bubalus bubalis]	gi|594102964|ref|XM_006074459.1|	2508	0	PREDICTED: Bubalus bubalis podoplanin (PDPN), mRNA	Q86YL7	77	2e-14	Podoplanin	.	.	.	.	pfam05808	Podoplanin	Podoplanin. This family consists of several mammalian podoplanin like proteins which are thought to control specifically the unique shape of podocytes.	GO:0000902|cell morphogenesis;GO:0048870|cell motility;GO:0008283|cell proliferation;GO:0048286|lung alveolus development;GO:0030324|lung development;GO:0001946|lymphangiogenesis;GO:0030168|platelet activation;GO:0051272|positive regulation of cellular component movement;GO:0006693|prostaglandin metabolic process;GO:0008360|regulation of cell shape;GO:2000045|regulation of G1/S transition of mito…	GO:0009897|external side of plasma membrane;GO:0030175|filopodium;GO:0031527|filopodium membrane;GO:0005887|integral component of plasma membrane;GO:0030027|lamellipodium;GO:0031258|lamellipodium membrane;GO:0031528|microvillus membrane;GO:0005886|plasma membrane;GO:0001726|ruffle;GO:0032587|ruffle membrane;	.	K16778	PDPN; podoplanin
bta-miR-2285ce	gene22583	chrNC_037558.1:79704091-79924396:-	gi|965910148|ref|XP_014946473.1|	1898	0	PREDICTED: LOW QUALITY PROTEIN: protein SLX4IP [Ovis aries musimon]	gi|594097518|ref|XM_006071905.1|	5779	0	PREDICTED: Bubalus bubalis SLX4 interacting protein (SLX4IP), transcript variant X1, mRNA	Q5VYV7	499	4e-158	Protein SLX4IP	.	.	.	.	pfam05536	Neurochondrin	Neurochondrin. This family contains several eukaryotic neurochondrin proteins. Neurochondrin induces hydroxyapatite resorptive activity in bone marrow cells resistant to bafilomycin A1, an inhibitor of macrophage- and osteoclast-mediated resorption. Expression of the gene is localized to chondrocyte, osteoblast, and osteocyte in the bone and to the hippocampus and Purkinje cell layer of cerebellu…	GO:0034614|cellular response to reactive oxygen species;GO:0042742|defense response to bacterium;GO:0008284|positive regulation of cell proliferation;GO:2000379|positive regulation of reactive oxygen species metabolic process;GO:0001302|replicative cell aging;	GO:0016021|integral component of membrane;GO:0005743|mitochondrial inner membrane;GO:0005739|mitochondrion;	.	.	.
bta-miR-145	gene16625	chrNC_037553.1:96477425-96488015:-	gi|594039852|ref|XP_006044506.1|	2677	0	PREDICTED: intercellular adhesion molecule 1-like [Bubalus bubalis]	gi|742218740|ref|XM_010828377.1|	2574	0	PREDICTED: Bison bison bison intercellular adhesion molecule 1 (ICAM1), mRNA	Q95132	937	0	Intercellular adhesion molecule 1	.	.	.	.	pfam03921	ICAM_N	Intercellular adhesion molecule (ICAM), N-terminal domain. ICAMs normally functions to promote intercellular adhesion and signalling. However, The N-terminal domain of the receptor binds to the rhinovirus 'canyon' surrounding the icosahedral 5-fold axes, during the viral attachment process. This family is a family that is part of the Ig superfamily and is therefore related to the family ig (pfam0…	GO:0007155|cell adhesion;GO:0016337|single organismal cell-cell adhesion;	GO:0005887|integral component of plasma membrane;	GO:0005178|integrin binding;	K06490	ICAM1; intercellular adhesion molecule 1
bta-miR-2459	gene26456	chrNC_037562.1:45413964-45416455:-	gi|664712713|ref|XP_008513318.1|	478	5e-108	PREDICTED: histo-blood group ABO system transferase-like [Equus przewalskii]	gi|850489142|gb|CP011899.1|	1056	0	Ovis canadensis canadensis isolate 43U chromosome 14 sequence	P16442	169	1e-86	Histo-blood group ABO system transferase	.	.	.	.	pfam03414	Glyco_transf_6	Glycosyltransferase family 6.	GO:0006486|protein glycosylation;	GO:0005576|extracellular region;GO:0032580|Golgi cisterna membrane;GO:0016021|integral component of membrane;	GO:0004381|fucosylgalactoside 3-alpha-galactosyltransferase activity;GO:0004380|glycoprotein-fucosylgalactoside alpha-N-acetylgalactosaminyltransferase activity;GO:0046872|metal ion binding;	K00709	ABO; histo-blood group ABO system transferase [EC:2.4.1.40 2.4.1.37]
bta-miR-7862	gene29227	chrNC_037565.1:17281545-17528333:+	gi|594095066|ref|XP_006070821.1|	5434	0	PREDICTED: SLIT-ROBO Rho GTPase-activating protein 3 isoform X3 [Bubalus bubalis]	gi|594095065|ref|XM_006070759.1|	8543	0	PREDICTED: Bubalus bubalis SLIT-ROBO Rho GTPase activating protein 3 (SRGAP3), transcript variant X3, mRNA	O43295	2080	0	SLIT-ROBO Rho GTPase-activating protein 3	.	.	.	.	pfam00620	RhoGAP	RhoGAP domain. GTPase activator proteins towards Rho/Rac/Cdc42-like small GTPases.	GO:0030336|negative regulation of cell migration;GO:0051056|regulation of small GTPase mediated signal transduction;GO:0007165|signal transduction;	GO:0005737|cytoplasm;GO:0005829|cytosol;	GO:0005096|GTPase activator activity;GO:0048365|Rac GTPase binding;	K07526	SRGAP; SLIT-ROBO Rho GTPase activating protein
bta-miR-326	gene7428	chrNC_037548.1:12771552-12868100:-	gi|594091460|ref|XP_006069110.1|	4699	0	PREDICTED: beta-1,4-N-acetylgalactosaminyltransferase 3 [Bubalus bubalis]	gi|594091459|ref|XM_006069048.1|	4822	0	PREDICTED: Bubalus bubalis beta-1,4-N-acetyl-galactosaminyl transferase 3 (B4GALNT3), mRNA	Q6L9W6	1516	0	Beta-1,4-N-acetylgalactosaminyltransferase 3	.	.	.	.	pfam07691	PA14	PA14 domain. This domain forms an insert in bacterial beta-glucosidases and is found in other glycosidases, glycosyltransferases, proteases, amidases, yeast adhesins, and bacterial toxins, including anthrax protective antigen (PA). The domain also occurs in a Dictyostelium prespore-cell-inducing factor Psi and in fibrocystin, the mammalian protein whose mutation leads to polycystic kidney and hep…	.	GO:0032580|Golgi cisterna membrane;GO:0016021|integral component of membrane;	GO:0008376|acetylgalactosaminyltransferase activity;GO:0033842|N-acetyl-beta-glucosaminyl-glycoprotein 4-beta-N-acetylgalactosaminyltransferase activity;	K09656	B4GALNT3; beta-1,4-N-acetylgalactosaminyltransferase 3 [EC:2.4.1.244]
bta-miR-1248	gene19725	chrNC_037556.1:20218560-20300470:+	gi|555963462|ref|XP_005893811.1|	2419	0	PREDICTED: regulator of microtubule dynamics protein 2 isoform X1 [Bos mutus]	gi|594049224|ref|XM_006048933.1|	1849	0	PREDICTED: Bubalus bubalis regulator of microtubule dynamics 2 (RMDN2), transcript variant X1, mRNA	Q2TBQ7	514	2e-170	Regulator of microtubule dynamics protein 2	.	.	.	.	pfam03961	DUF342	Protein of unknown function (DUF342). This family of bacterial proteins has no known function. The proteins are in the region of 500-600 amino acid residues in length.	.	GO:0016021|integral component of membrane;GO:0005874|microtubule;GO:0005739|mitochondrion;GO:0000922|spindle pole;	.	.	.
bta-miR-146b	gene15947	chrNC_037553.1:67039557-67066139:-	gi|982931815|ref|XP_015327679.1|	1118	8e-144	PREDICTED: secretory carrier-associated membrane protein 4 isoform X1 [Bos taurus]	gi|594052597|ref|XM_006050549.1|	2082	0	PREDICTED: Bubalus bubalis secretory carrier membrane protein 4 (SCAMP4), mRNA	Q58DF6	344	4e-111	Secretory carrier-associated membrane protein 4	.	.	.	.	pfam04144	SCAMP	SCAMP family. In vertebrates, secretory carrier membrane proteins (SCAMPs) 1-3 constitute a family of putative membrane-trafficking proteins composed of cytoplasmic N-terminal sequences with NPF repeats, four central transmembrane regions (TMRs), and a cytoplasmic tail. SCAMPs probably function in endocytosis by recruiting EH-domain proteins to the N-terminal NPF repeats but may have additional f…	GO:0015031|protein transport;	GO:0016021|integral component of membrane;	.	.	.
bta-miR-199b	gene13722	chrNC_037551.1:57790401-57823603:+	.	.	.	.	gi|850484145|gb|CP011891.1|	1100	0	Ovis canadensis canadensis isolate 43U chromosome 6 sequence	.	.	.	.	.	.	.	.	pfam09758	FPL	Uncharacterized conserved protein. This entry represents an N-terminal region of approximately 150 residues of a family of proteins of unknown function. It contains a highly conserved FPL motif.	.	.	.	.	.
bta-miR-2285f	gene6750	chrNC_037547.1:138760903-138853126:-	gi|594073354|ref|XP_006060495.1|	3589	0	PREDICTED: ras and EF-hand domain-containing protein-like isoform X1 [Bubalus bubalis]	gi|594073353|ref|XM_006060433.1|	3207	0	PREDICTED: Bubalus bubalis RAS and EF-hand domain containing (RASEF), transcript variant X1, mRNA	Q8IZ41	1251	0	Ras and EF-hand domain-containing protein	.	.	.	.	pfam00071	Ras	Ras family. Includes sub-families Ras, Rab, Rac, Ral, Ran, Rap Ypt1 and more. Shares P-loop motif with GTP_EFTU, arf and myosin_head. See pfam00009 pfam00025, pfam00063. As regards Rab GTPases, these are important regulators of vesicle formation, motility and fusion. They share a fold in common with all Ras GTPases: this is a six-stranded beta-sheet surrounded by five alpha-helices.	GO:0007264|small GTPase mediated signal transduction;	GO:0048471|perinuclear region of cytoplasm;	GO:0005509|calcium ion binding;GO:0005525|GTP binding;	K17199	RASEF, RAB45; Ras and EF-hand domain-containing protein
bta-miR-370	gene21799	chrNC_037558.1:19459945-19556389:+	gi|594047447|ref|XP_006048141.1|	8415	0	PREDICTED: nuclear receptor coactivator 6 isoform X1 [Bubalus bubalis]	gi|742182247|ref|XM_010854881.1|	10120	0	PREDICTED: Bison bison bison nuclear receptor coactivator 6 (NCOA6), transcript variant X1, mRNA	Q14686	1633	0	Nuclear receptor coactivator 6	.	.	.	.	pfam13820	Nucleic_acid_bd	Putative nucleic acid-binding region. This is a family of putative nucleic acid-binding proteins. Several members are annotated as being nuclear receptor coactivator 6 proteins but this could not be confirmed.	GO:0007420|brain development;GO:0044255|cellular lipid metabolic process;GO:0006974|cellular response to DNA damage stimulus;GO:0006310|DNA recombination;GO:0006281|DNA repair;GO:0006260|DNA replication;GO:0006352|DNA-templated transcription, initiation;GO:0042921|glucocorticoid receptor signaling pathway;GO:0007507|heart development;GO:0030520|intracellular estrogen receptor signaling pathway;GO…	GO:0035097|histone methyltransferase complex;GO:0043231|intracellular membrane-bounded organelle;GO:0005654|nucleoplasm;GO:0005634|nucleus;GO:0005667|transcription factor complex;	GO:0003682|chromatin binding;GO:0019899|enzyme binding;GO:0030331|estrogen receptor binding;GO:0030374|ligand-dependent nuclear receptor transcription coactivator activity;GO:0046965|retinoid X receptor binding;GO:0046966|thyroid hormone receptor binding;GO:0003713|transcription coactivator activity;	K14971	NCOA6, ASC2; nuclear receptor coactivator 6
bta-miR-2477	gene14322	chrNC_037552.1:30665573-30901517:-	gi|803284450|ref|XP_012001890.1|	4041	0	PREDICTED: rap guanine nucleotide exchange factor 5 isoform X5 [Ovis aries musimon]	gi|594103842|ref|XM_006074858.1|	5009	0	PREDICTED: Bubalus bubalis Rap guanine nucleotide exchange factor (GEF) 5 (RAPGEF5), transcript variant X5, mRNA	Q8C0Q9	1411	0	Rap guanine nucleotide exchange factor 5	.	.	.	.	pfam00617	RasGEF	RasGEF domain. Guanine nucleotide exchange factor for Ras-like small GTPases.	GO:0007264|small GTPase mediated signal transduction;	GO:0005634|nucleus;	GO:0030742|GTP-dependent protein binding;GO:0017034|Rap guanyl-nucleotide exchange factor activity;	K08019	RAPGEF5; Rap guanine nucleotide exchange factor 5
bta-miR-22-5p	gene32318	chrNC_037569.1:38966448-39086621:-	gi|594069711|ref|XP_006058753.1|	8854	0	PREDICTED: BCL-6 corepressor-like isoform X1 [Bubalus bubalis]	gi|594069716|ref|XM_006058694.1|	5332	0	PREDICTED: Bubalus bubalis BCL6 corepressor (BCOR), transcript variant X4, mRNA	Q6W2J9	3114	0	BCL-6 corepressor	.	.	.	.	pfam12796	Ank_2	Ankyrin repeats (3 copies).	GO:0007507|heart development;GO:0035518|histone H2A monoubiquitination;GO:0030502|negative regulation of bone mineralization;GO:0000415|negative regulation of histone H3-K36 methylation;GO:0051572|negative regulation of histone H3-K4 methylation;GO:0070171|negative regulation of tooth mineralization;GO:0000122|negative regulation of transcription from RNA polymerase II promoter;GO:0045892|negativ…	GO:0005739|mitochondrion;GO:0005634|nucleus;	GO:0031072|heat shock protein binding;GO:0042826|histone deacetylase binding;GO:0003714|transcription corepressor activity;GO:0008134|transcription factor binding;GO:0044212|transcription regulatory region DNA binding;	.	.
bta-miR-22-5p	gene14806	chrNC_037552.1:88805657-88823417:-	gi|594112522|ref|XP_006079049.1|	2955	0	PREDICTED: probable G-protein coupled receptor 37 [Bubalus bubalis]	gi|742236550|ref|XM_010831732.1|	2904	0	PREDICTED: Bison bison bison G protein-coupled receptor 37 (endothelin receptor type B-like) (GPR37), mRNA	O15354	997	0	Prosaposin receptor GPR37	.	.	.	.	pfam00001	7tm_1	7 transmembrane receptor (rhodopsin family). This family contains, amongst other G-protein-coupled receptors (GCPRs), members of the opsin family, which have been considered to be typical members of the rhodopsin superfamily. They share several motifs, mainly the seven transmembrane helices, GCPRs of the rhodopsin superfamily. All opsins bind a chromophore, such as 11-cis-retinal. The function of…	GO:0007193|adenylate cyclase-inhibiting G-protein coupled receptor signaling pathway;GO:0042416|dopamine biosynthetic process;GO:0007186|G-protein coupled receptor signaling pathway;GO:0031987|locomotion involved in locomotory behavior;GO:1903206|negative regulation of hydrogen peroxide-induced cell death;GO:0045964|positive regulation of dopamine metabolic process;GO:0043410|positive regulation …	GO:0005783|endoplasmic reticulum;GO:0005789|endoplasmic reticulum membrane;GO:0005887|integral component of plasma membrane;GO:0005886|plasma membrane;GO:0043235|receptor complex;GO:0000151|ubiquitin ligase complex;	GO:0008528|G-protein coupled peptide receptor activity;GO:0004930|G-protein coupled receptor activity;GO:0031072|heat shock protein binding;GO:0030544|Hsp70 protein binding;GO:0042277|peptide binding;GO:0036505|prosaposin receptor activity;GO:0031625|ubiquitin protein ligase binding;	K04243	GPR37; G protein-coupled receptor 37 (endothelin receptor type B-like)
bta-miR-145	gene10712	chrNC_037549.1:108227527-108437139:-	gi|594098576|ref|XP_006072449.1|	9903	0	PREDICTED: rho GTPase-activating protein 32 isoform X2 [Bubalus bubalis]	gi|742142768|ref|XM_010844685.1|	10223	0	PREDICTED: Bison bison bison Rho GTPase activating protein 32 (ARHGAP32), transcript variant X1, mRNA	A7KAX9	3140	0	Rho GTPase-activating protein 32	.	.	.	.	pfam00620	RhoGAP	RhoGAP domain. GTPase activator proteins towards Rho/Rac/Cdc42-like small GTPases.	GO:0051056|regulation of small GTPase mediated signal transduction;GO:0007264|small GTPase mediated signal transduction;	GO:0015629|actin cytoskeleton;GO:0005938|cell cortex;GO:0030054|cell junction;GO:0005829|cytosol;GO:0043197|dendritic spine;GO:0005789|endoplasmic reticulum membrane;GO:0010008|endosome membrane;GO:0000139|Golgi membrane;GO:0014069|postsynaptic density;GO:0045211|postsynaptic membrane;	GO:0005096|GTPase activator activity;GO:0035091|phosphatidylinositol binding;	.	.
bta-miR-664b	gene6014	chrNC_037547.1:62400196-62412374:+	gi|73490255|dbj|BAE19808.1|	148	7e-07	bucentaur [Muntiacus reevesi]	gi|850486717|gb|CP011896.1|	1385	0	Ovis canadensis canadensis isolate 43U chromosome 11 sequence	O02751	55.5	2e-06	Craniofacial development protein 2	.	.	.	.	pfam10949	DUF2777	Protein of unknown function (DUF2777). This family of proteins with unknown function appears to be restricted to Bacillus cereus.	.	GO:0005737|cytoplasm;GO:0005634|nucleus;	.	.	.
bta-miR-767	gene24351	chrNC_037560.1:38245899-38255563:-	gi|594034957|ref|XP_006042170.1|	2470	0	PREDICTED: hemopexin [Bubalus bubalis]	gi|594034956|ref|XM_006042108.1|	1493	0	PREDICTED: Bubalus bubalis hemopexin (HPX), mRNA	Q3SZV7	898	0	Hemopexin	.	.	.	.	pfam00045	Hemopexin	Hemopexin. Hemopexin is a heme-binding protein that transports heme to the liver. Hemopexin-like repeats occur in vitronectin and some matrix metallopeptidases family (matrixins). The HX repeats of some matrixins bind tissue inhibitor of metallopeptidases (TIMPs).	GO:0006879|cellular iron ion homeostasis;GO:0042168|heme metabolic process;GO:0020027|hemoglobin metabolic process;GO:0002925|positive regulation of humoral immune response mediated by circulating immunoglobulin;GO:0002639|positive regulation of immunoglobulin production;GO:0060335|positive regulation of interferon-gamma-mediated signaling pathway;GO:0042511|positive regulation of tyrosine phosph…	GO:0072562|blood microparticle;GO:0005623|cell;GO:0070062|extracellular exosome;	GO:0015232|heme transporter activity;GO:0046872|metal ion binding;	K18977	HPX; hemopexin [EC:3.2.1.35]
bta-miR-326	gene31346	chrNC_037568.1:16185047-16205935:-	gi|529006861|ref|XP_005224911.1|	4036	0	PREDICTED: seizure 6-like protein 2 isoform X2 [Bos taurus]	gi|982966938|ref|XM_005224854.3|	3744	0	PREDICTED: Bos taurus seizure related 6 homolog (mouse)-like 2 (SEZ6L2), transcript variant X2, mRNA	Q29RN8	1453	0	Seizure 6-like protein 2	.	.	.	.	pfam00431	CUB	CUB domain.	GO:0008344|adult locomotory behavior;GO:0021680|cerebellar Purkinje cell layer development;GO:0090036|regulation of protein kinase C signaling;GO:0060074|synapse maturation;	GO:0005789|endoplasmic reticulum membrane;GO:0016021|integral component of membrane;GO:0043025|neuronal cell body;GO:0005886|plasma membrane;	.	.	.
bta-miR-105a	gene18422	chrNC_037555.1:43379775-43403450:-	gi|594110024|ref|XP_006077856.1|	3544	0	PREDICTED: histidine decarboxylase [Bubalus bubalis]	gi|594110023|ref|XM_006077794.1|	2429	0	PREDICTED: Bubalus bubalis histidine decarboxylase (HDC), mRNA	Q5EA83	1365	0	Histidine decarboxylase	YPO1193	293	3e-86	COG0076	pfam00282	Pyridoxal_deC	Pyridoxal-dependent decarboxylase conserved domain.	GO:0042423|catecholamine biosynthetic process;GO:0001694|histamine biosynthetic process;GO:0006548|histidine catabolic process;	.	GO:0004398|histidine decarboxylase activity;GO:0030170|pyridoxal phosphate binding;	K01590	hdc, HDC; histidine decarboxylase [EC:4.1.1.22]
bta-miR-677	gene1473	chrNC_037545.1:180205243-180248823:-	gi|594054418|ref|XP_006051473.1|	3728	0	PREDICTED: inhibitor of carbonic anhydrase-like isoform X1 [Bubalus bubalis]	gi|594054417|ref|XM_006051411.1|	2344	0	PREDICTED: Bubalus bubalis inhibitor of carbonic anhydrase-like (LOC102400938), transcript variant X1, mRNA	Q29545	1204	0	Inhibitor of carbonic anhydrase	.	.	.	.	pfam00405	Transferrin	Transferrin.	.	GO:0005615|extracellular space;	GO:0004857|enzyme inhibitor activity;	K14736	TF; transferrin
bta-miR-149-3p	gene3276	chrNC_037546.1:79143592-79188803:-	gi|594072421|ref|XP_006060044.1|	1974	0	PREDICTED: peptidyl-prolyl cis-trans isomerase G isoform X1 [Bubalus bubalis]	gi|982913293|ref|XM_005202372.3|	6858	0	PREDICTED: Bos taurus peptidylprolyl isomerase G (PPIG), transcript variant X7, mRNA	A2AR02	404	1e-119	Peptidyl-prolyl cis-trans isomerase G	YLR216c_1	209	2e-59	COG0652	pfam00160	Pro_isomerase	Cyclophilin type peptidyl-prolyl cis-trans isomerase/CLD. The peptidyl-prolyl cis-trans isomerases, also known as cyclophilins, share this domain of about 109 amino acids. Cyclophilins have been found in all organisms studied so far and catalyse peptidyl-prolyl isomerization during which the peptide bond preceding proline (the peptidyl-prolyl bond) is stabilized in the cis conformation. Mammalian…	GO:0006457|protein folding;	GO:0005737|cytoplasm;GO:0016363|nuclear matrix;GO:0016607|nuclear speck;GO:0005654|nucleoplasm;	GO:0003755|peptidyl-prolyl cis-trans isomerase activity;GO:0044822|poly(A) RNA binding;	K09566	PPIG; peptidyl-prolyl isomerase G (cyclophilin G) [EC:5.2.1.8]
bta-miR-181b	gene10826	chrNC_037549.1:116301357-116356113:-	gi|741979913|ref|XP_010819331.1|	3668	0	PREDICTED: von Willebrand factor C and EGF domain-containing protein isoform X1 [Bos taurus]	gi|926727183|ref|XM_013975907.1|	3242	0	PREDICTED: Capra hircus von Willebrand factor C and EGF domains (VWCE), mRNA	Q96DN2	1253	0	von Willebrand factor C and EGF domain-containing protein	.	.	.	.	pfam00093	VWC	von Willebrand factor type C domain. The high cutoff was used to prevent overlap with pfam00094.	GO:0008284|positive regulation of cell proliferation;GO:0009966|regulation of signal transduction;	GO:0005576|extracellular region;	GO:0005509|calcium ion binding;	.	.
bta-miR-2411-3p	gene9829	chrNC_037549.1:29304685-29306252:-	gi|426344154|ref|XP_004038640.1|	129	4e-06	PREDICTED: uncharacterized protein LOC101145662 [Gorilla gorilla gorilla]	gi|942035734|ref|XM_005888875.2|	687	0	PREDICTED: Bos mutus solute carrier family 25, member 34 (SLC25A34), mRNA	.	.	.	.	.	.	.	.	pfam15557	CAF1-p150_N	CAF1 complex subunit p150, region binding to PCNA. CAF1-p150_N is part of the N-terminus of the CAF1 complex p150 subunit that binds to PCNA - proliferating cell nuclear antigen. The PCNA mediates the connection between CAF-1 and the DNA replication fork. The CAF1 complex is essential in human cells for the de novo deposition of histones H3 and H4 at the DNA replication fork.	.	.	.	.	.
bta-miR-22-5p	gene188	chrNC_037545.1:20308452-20368864:-	.	.	.	.	gi|850495373|gb|CP011911.1|	688	0	Ovis canadensis canadensis isolate 43U chromosome 26 sequence	.	.	.	.	.	.	.	.	pfam11304	DUF3106	Protein of unknown function (DUF3106). Some members in this family of proteins are annotated as transmembrane proteins however this cannot be confirmed. Currently no function is known.	.	.	.	.	.
bta-miR-1839	gene17972	chrNC_037555.1:177480-185783:-	gi|594201576|gb|AHL89008.1|	537	1e-64	beta-2-microglobulin [Bubalus bubalis]	gi|942102573|ref|XM_005911364.2|	931	0	PREDICTED: Bos mutus beta-2-microglobulin (B2M), transcript variant X3, mRNA	P01888	202	9e-63	Beta-2-microglobulin	.	.	.	.	pfam07654	C1-set	Immunoglobulin C1-set domain.	GO:0019731|antibacterial humoral response;GO:0019885|antigen processing and presentation of endogenous peptide antigen via MHC class I;GO:0002481|antigen processing and presentation of exogenous protein antigen via MHC class Ib, TAP-dependent;GO:0071281|cellular response to iron ion;GO:0071222|cellular response to lipopolysaccharide;GO:0050829|defense response to Gram-negative bacterium;GO:005083…	GO:0009897|external side of plasma membrane;GO:0070062|extracellular exosome;GO:0005615|extracellular space;GO:0005925|focal adhesion;GO:0005794|Golgi apparatus;GO:1990712|HFE-transferrin receptor complex;GO:0042612|MHC class I protein complex;	GO:0001948|glycoprotein binding;	K08055	B2M; beta-2-microglobulin
bta-miR-2285bc	gene14500	chrNC_037552.1:52169514-52387487:+	gi|594092798|ref|XP_006069741.1|	1532	0	PREDICTED: transcription factor EC isoform X1 [Bubalus bubalis]	gi|965912486|ref|XM_012172759.2|	2730	0	PREDICTED: Ovis aries musimon transcription factor EC (TFEC), transcript variant X6, mRNA	A4IFU7	528	3e-177	Transcription factor EC	.	.	.	.	pfam11851	DUF3371	Domain of unknown function (DUF3371). This domain is functionally uncharacterized. This domain is found in eukaryotes. This presumed domain is typically between 125 to 142 amino acids in length.	GO:0006355|regulation of transcription, DNA-templated;GO:0006351|transcription, DNA-templated;	GO:0005634|nucleus;	GO:0003677|DNA binding;	K15591	TFEC; transcription factor EC
bta-miR-504	gene14830	chrNC_037552.1:92326718-92336740:-	gi|594102828|ref|XP_006074462.1|	1302	2e-158	PREDICTED: LOW QUALITY PROTEIN: proline-rich transmembrane protein 4 [Bubalus bubalis]	gi|594102827|ref|XM_006074400.1|	3446	0	PREDICTED: Bubalus bubalis proline-rich transmembrane protein 4 (PRRT4), mRNA	C9JH25	400	2e-120	Proline-rich transmembrane protein 4	.	.	.	.	pfam03154	Atrophin-1	Atrophin-1 family. Atrophin-1 is the protein product of the dentatorubral-pallidoluysian atrophy (DRPLA) gene. DRPLA OMIM:125370 is a progressive neurodegenerative disorder. It is caused by the expansion of a CAG repeat in the DRPLA gene on chromosome 12p. This results in an extended polyglutamine region in atrophin-1, that is thought to confer toxicity to the protein, possibly through altering i…	.	GO:0016021|integral component of membrane;	.	.	.
bta-miR-149-3p	gene21685	chrNC_037558.1:13787585-13794925:-	gi|942038445|ref|XP_014331874.1|	216	3e-14	PREDICTED: zinc fingers and homeoboxes protein 3 [Bos mutus]	gi|594032814|ref|XM_006041099.1|	4214	0	PREDICTED: Bubalus bubalis zinc fingers and homeoboxes 3 (ZHX3), transcript variant X5, mRNA	.	.	.	.	.	.	.	.	pfam15476	SAP25	Histone deacetylase complex subunit SAP25. SAP25 is a family of proteins found in eukaryotes. SAP25 is a core component of the mSin3 co-repressor complex whose subcellular location is regulated by PML. mSin3, the transcriptional co-repressor, is associated with histone deacetylases (HDACs) and is utilized by many DNA-binding transcriptional repressors. SAP25 is a nucleo-cytoplasmic shuttling prot…	.	.	.	.	.
bta-miR-146b	gene28558	chrNC_037564.1:35149727-35179345:-	gi|594045919|ref|XP_006047422.1|	2520	0	PREDICTED: stimulated by retinoic acid gene 6 protein homolog isoform X7 [Bubalus bubalis]	gi|594045928|ref|XM_006047365.1|	2583	0	PREDICTED: Bubalus bubalis stimulated by retinoic acid 6 (STRA6), transcript variant X12, mRNA	Q0V8E7	957	0	Stimulated by retinoic acid gene 6 protein homolog	.	.	.	.	pfam14752	RBP_receptor	Retinol binding protein receptor. Proteins in this family function as retinol binding protein receptors.	.	GO:0016021|integral component of membrane;GO:0005886|plasma membrane;	GO:0004872|receptor activity;GO:0051183|vitamin transporter activity;	.	.
bta-miR-431	gene18409	chrNC_037555.1:41855269-41958567:-	gi|594110068|ref|XP_006077877.1|	8589	0	PREDICTED: centrosomal protein of 152 kDa isoform X1 [Bubalus bubalis]	gi|594110067|ref|XM_006077815.1|	5495	0	PREDICTED: Bubalus bubalis centrosomal protein 152kDa (CEP152), transcript variant X1, mRNA	O94986	2371	0	Centrosomal protein of 152 kDa	.	.	.	.	pfam02463	SMC_N	RecF/RecN/SMC N terminal domain. This domain is found at the N terminus of SMC proteins. The SMC (structural maintenance of chromosomes) superfamily proteins have ATP-binding domains at the N- and C-termini, and two extended coiled-coil domains separated by a hinge in the middle. The eukaryotic SMC proteins form two kind of heterodimers: the SMC1/SMC3 and the SMC2/SMC4 types. These heterodimers c…	GO:0030030|cell projection organization;GO:0007099|centriole replication;GO:0051298|centrosome duplication;GO:0098535|de novo centriole assembly;GO:0000086|G2/M transition of mitotic cell cycle;	GO:0005814|centriole;GO:0005813|centrosome;GO:0005829|cytosol;GO:0098536|deuterosome;GO:0005654|nucleoplasm;GO:0000242|pericentriolar material;	GO:0019901|protein kinase binding;	K16728	CEP152; centrosomal protein CEP152
bta-miR-431	gene4257	chrNC_037546.1:186091339-186107185:-	gi|594089492|ref|XP_006068166.1|	1673	0	PREDICTED: lysosomal amino acid transporter 1 homolog isoform X1 [Bubalus bubalis]	gi|594089491|ref|XM_006068104.1|	1285	0	PREDICTED: Bubalus bubalis PQ loop repeat containing 2 (PQLC2), transcript variant X1, mRNA	Q6ZP29	449	2e-155	Lysosomal amino acid transporter 1 homolog	.	.	.	.	pfam04193	PQ-loop	PQ loop repeat. Members of this family are all membrane bound proteins possessing a pair of repeats each spanning two transmembrane helices connected by a loop. The PQ motif found on loop 2 is critical for the localisation of cystinosin to lysosomes. However, the PQ motif appears not to be a general lysosome-targeting motif. It is thought likely to possess a more general function. Most probably t…	GO:0080144|amino acid homeostasis;GO:0015809|arginine transport;GO:0015819|lysine transport;	GO:0031301|integral component of organelle membrane;GO:0043231|intracellular membrane-bounded organelle;GO:0005765|lysosomal membrane;	GO:0015181|arginine transmembrane transporter activity;GO:0015174|basic amino acid transmembrane transporter activity;GO:0015189|L-lysine transmembrane transporter activity;	.	.
bta-miR-7	gene30689	chrNC_037567.1:36480485-36488966:-	gi|594096992|ref|XP_006071745.1|	1197	3e-162	PREDICTED: uncharacterized protein C10orf82 homolog [Bubalus bubalis]	gi|402692870|ref|NM_001101253.2|	879	0	Bos taurus chromosome 26 open reading frame, human C10orf82 (C26H10orf82), mRNA	A6QPC0	455	1e-159	Uncharacterized protein C10orf82 homolog	.	.	.	.	pfam03619	Solute_trans_a	Organic solute transporter Ostalpha. This family is a transmembrane organic solute transport protein. In vertebrates these proteins form a complex with Ostbeta, and function as bile transporters. In plants they may transport brassinosteroid-like compounds and act as regulators of cell death.	GO:0019376|galactolipid catabolic process;GO:0009395|phospholipid catabolic process;	GO:0005615|extracellular space;	GO:0047372|acylglycerol lipase activity;GO:0005509|calcium ion binding;GO:0047714|galactolipase activity;GO:0004620|phospholipase activity;GO:0004806|triglyceride lipase activity;	.	.
bta-miR-10174-5p	gene5119	chrNC_037547.1:25775306-25778074:+	gi|803112629|ref|XP_012040501.1|	583	3e-73	PREDICTED: ATP synthase F(0) complex subunit C1, mitochondrial isoform X1 [Ovis aries]	gi|942040082|ref|XM_005890352.2|	660	0	PREDICTED: Bos mutus ATP synthase, H+ transporting, mitochondrial Fo complex, subunit C1 (subunit 9) (ATP5G1), transcript variant X1, mRNA	P17605	224	6e-73	ATP synthase F(0) complex subunit C1, mitochondrial	Q0130	63.9	1e-12	COG0636	pfam00137	ATP-synt_C	ATP synthase subunit C.	GO:0015991|ATP hydrolysis coupled proton transport;GO:0015986|ATP synthesis coupled proton transport;	GO:0016021|integral component of membrane;GO:0005753|mitochondrial proton-transporting ATP synthase complex;GO:0045263|proton-transporting ATP synthase complex, coupling factor F(o);	GO:0015078|hydrogen ion transmembrane transporter activity;GO:0008289|lipid binding;	K02128	ATPeF0C, ATP5G, ATP9; F-type H+-transporting ATPase subunit c
bta-miR-1814c	gene557	chrNC_037545.1:70882244-72168140:-	gi|528935972|ref|XP_005201225.1|	7690	0	PREDICTED: roundabout homolog 1 isoform X4 [Bos taurus]	gi|741913061|ref|XM_005201168.2|	7282	0	PREDICTED: Bos taurus roundabout guidance receptor 1 (ROBO1), transcript variant X4, mRNA	O89026	2868	0	Roundabout homolog 1	.	.	.	.	pfam07679	I-set	Immunoglobulin I-set domain.	GO:0006919|activation of cysteine-type endopeptidase activity involved in apoptotic process;GO:0007411|axon guidance;GO:0016199|axon midline choice point recognition;GO:0002042|cell migration involved in sprouting angiogenesis;GO:0021836|chemorepulsion involved in postnatal olfactory bulb interneuron migration;GO:0060976|coronary vasculature development;GO:0007507|heart development;GO:0007156|hom…	GO:0030673|axolemma;GO:0009986|cell surface;GO:0005737|cytoplasm;GO:0016021|integral component of membrane;GO:0005886|plasma membrane;	GO:0042802|identical protein binding;GO:0030275|LRR domain binding;	K06753	ROBO1; roundabout, axon guidance receptor 1
bta-miR-149-3p	gene9384	chrNC_037548.1:161140052-161146974:+	gi|594086355|ref|XP_006066688.1|	2036	0	PREDICTED: G protein-regulated inducer of neurite outgrowth 2 isoform X3 [Bubalus bubalis]	gi|594086350|ref|XM_006066624.1|	3562	0	PREDICTED: Bubalus bubalis G protein regulated inducer of neurite outgrowth 2 (GPRIN2), transcript variant X1, mRNA	O60269	568	0	G protein-regulated inducer of neurite outgrowth 2	.	.	.	.	pfam15235	GRIN_C	G protein-regulated inducer of neurite outgrowth C-terminus. This represents the C-terminus of the G protein-regulated inducer of neurite outgrowth proteins.	GO:0048791|calcium ion-dependent exocytosis of neurotransmitter;GO:0017158|regulation of calcium ion-dependent exocytosis;GO:0006906|vesicle fusion;	GO:0016021|integral component of membrane;GO:0005886|plasma membrane;GO:0098793|presynapse;	GO:0005509|calcium ion binding;GO:0005544|calcium-dependent phospholipid binding;GO:0030276|clathrin binding;GO:0019905|syntaxin binding;	.	.
bta-miR-30c	gene33550	chrNW_020228798.1:27465-100910:+	gi|926729503|ref|XP_013832169.1|	3369	0	PREDICTED: multidrug resistance-associated protein 4-like [Capra hircus]	gi|982992157|ref|XM_015465760.1|	2046	0	PREDICTED: Bos taurus multidrug resistance-associated protein 4 (LOC521568), transcript variant X2, mRNA	O15439	1086	0	Multidrug resistance-associated protein 4	SPAC3F10.11c	321	2e-90	COG1132	pfam00664	ABC_membrane	ABC transporter transmembrane region. This family represents a unit of six transmembrane helices. Many members of the ABC transporter family (pfam00005) have two such regions.	GO:0042384|cilium assembly;GO:0002576|platelet degranulation;GO:0048661|positive regulation of smooth muscle cell proliferation;GO:0032310|prostaglandin secretion;GO:0042493|response to drug;GO:0014070|response to organic cyclic compound;GO:0010243|response to organonitrogen compound;GO:0055085|transmembrane transport;	GO:0016323|basolateral plasma membrane;GO:0016021|integral component of membrane;GO:0016020|membrane;GO:0005886|plasma membrane;GO:0031088|platelet dense granule membrane;	GO:0016404|15-hydroxyprostaglandin dehydrogenase (NAD+) activity;GO:0005524|ATP binding;GO:0015662|ATPase activity, coupled to transmembrane movement of ions, phosphorylative mechanism;GO:0043225|anion transmembrane-transporting ATPase activity;	K05673	ABCC4; ATP-binding cassette, subfamily C (CFTR/MRP), member 4
bta-miR-2411-3p	gene5006	chrNC_037547.1:22839552-22880960:-	gi|594090525|ref|XP_006068664.1|	1268	1e-152	PREDICTED: WAS/WASL-interacting protein family member 2 isoform X1 [Bubalus bubalis]	gi|594090528|ref|XM_006068604.1|	6557	0	PREDICTED: Bubalus bubalis WAS/WASL interacting protein family, member 2 (WIPF2), transcript variant X3, mRNA	Q8TF74	445	2e-137	WAS/WASL-interacting protein family member 2	.	.	.	.	pfam02205	WH2	WH2 motif. The WH2 motif (for Wiskott Aldrich syndrome homology region 2) has been shown in WASP and Scar1 (mammalian homologue) to be the region that interacts with actin.	GO:0030048|actin filament-based movement;GO:0006897|endocytosis;GO:0038096|Fc-gamma receptor signaling pathway involved in phagocytosis;GO:0051127|positive regulation of actin nucleation;GO:0008360|regulation of cell shape;	GO:0005884|actin filament;GO:0005829|cytosol;	GO:0051015|actin filament binding;	K19475	WIPF; WAS/WASL-interacting protein
bta-miR-10174-5p	gene21577	chrNC_037558.1:8822007-8833477:-	gi|537151309|gb|ERE71586.1|	3450	0	phosphorylated CTD-interacting factor 1 [Cricetulus griseus]	gi|965844368|ref|XM_012137163.2|	2714	0	PREDICTED: Ovis aries musimon PDX1 C-terminal inhibiting factor 1 (PCIF1), transcript variant X4, mRNA	Q9H4Z3	1290	0	Phosphorylated CTD-interacting factor 1	.	.	.	.	pfam12237	PCIF1_WW	Phosphorylated CTD interacting factor 1 WW domain. This domain family is found in bacteria and eukaryotes, and is approximately 180 amino acids in length. This domain is the WW domain of PCIF1. PCIF1 interacts with phosphorylated RNA polymerase II carboxy-terminal domain (CTD). The WW domain of PCIF1 can directly and preferentially bind to the phosphorylated CTD compared to the unphosphorylated C…	GO:0010923|negative regulation of phosphatase activity;	GO:0045171|intercellular bridge;GO:0015630|microtubule cytoskeleton;GO:0005654|nucleoplasm;	.	K17584	PCIF1; phosphorylated CTD-interacting factor 1
bta-miR-10182-5p	gene20562	chrNC_037556.1:98570229-98600189:+	gi|594083684|ref|XP_006065416.1|	4549	0	PREDICTED: outer dense fiber protein 2 isoform X1 [Bubalus bubalis]	gi|594083683|ref|XM_006065354.1|	4456	0	PREDICTED: Bubalus bubalis outer dense fiber of sperm tails 2 (ODF2), transcript variant X1, mRNA	Q6AYX5	1510	0	Outer dense fiber protein 2	.	.	.	.	pfam01576	Myosin_tail_1	Myosin tail. The myosin molecule is a multi-subunit complex made up of two heavy chains and four light chains it is a fundamental contractile protein found in all eukaryote cell types. This family consists of the coiled-coil myosin heavy chain tail region. The coiled-coil is composed of the tail from two molecules of myosin. These can then assemble into the macromolecular thick filament. The coil…	GO:0007275|multicellular organismal development;GO:0007286|spermatid development;	GO:0005814|centriole;GO:0097539|ciliary transition fiber;GO:0005874|microtubule;GO:0005634|nucleus;GO:0001520|outer dense fiber;GO:0000922|spindle pole;	.	K16479	ODF2; outer dense fiber protein 2
bta-miR-146b	gene6754	chrNC_037547.1:139565269-139659434:-	gi|742118839|ref|XP_010838372.1|	1722	0	PREDICTED: G kinase-anchoring protein 1 [Bison bison bison]	gi|930945325|ref|NM_001040573.3|	1619	0	Bos taurus G kinase anchoring protein 1 (GKAP1), mRNA	Q32LE2	665	0	G kinase-anchoring protein 1	.	.	.	.	pfam05557	MAD	Mitotic checkpoint protein. This family consists of several eukaryotic mitotic checkpoint (Mitotic arrest deficient or MAD) proteins. The mitotic spindle checkpoint monitors proper attachment of the bipolar spindle to the kinetochores of aligned sister chromatids and causes a cell cycle arrest in prometaphase when failures occur. Multiple components of the mitotic spindle checkpoint have been ide…	GO:0007165|signal transduction;	GO:0005794|Golgi apparatus;	.	.	.
bta-miR-410	gene6472	chrNC_037547.1:120616967-120700057:-	gi|742169023|ref|XP_010849460.1|	227	2e-28	PREDICTED: spermatogenesis-associated protein 31D1-like [Bison bison bison]	gi|850477813|gb|CP011887.1|	908	0	Ovis canadensis canadensis isolate 43U chromosome 2 sequence	.	.	.	.	.	.	.	.	pfam15336	Auts2	Autism susceptibility gene 2 protein. Auts2, or FBRSL2, Fibrosin-1-like protein 2, is a family of eukaryotic proteins associated both with a susceptibility to autism and with influencing the number of corpora lutea produced by breeding sows.	.	.	.	.	.
bta-miR-1814c	gene22508	chrNC_037558.1:67744891-68305429:-	gi|545490021|ref|XP_005617208.1|	2135	0	PREDICTED: CUGBP Elav-like family member 2 isoform X1 [Canis lupus familiaris]	gi|594109950|ref|XM_006077758.1|	8058	0	PREDICTED: Bubalus bubalis CUGBP, Elav-like family member 2 (CELF2), mRNA	A4IIM2	761	0	CUGBP Elav-like family member 2	.	.	.	.	pfam00076	RRM_1	RNA recognition motif. (a.k.a. RRM, RBD, or RNP domain). The RRM motif is probably diagnostic of an RNA binding protein. RRMs are found in a variety of RNA binding proteins, including various hnRNP proteins, proteins implicated in regulation of alternative splicing, and protein components of snRNPs. The motif also appears in a few single stranded DNA binding proteins. The RRM structure consists o…	GO:0006397|mRNA processing;	GO:0005737|cytoplasm;GO:0005634|nucleus;	GO:0000166|nucleotide binding;GO:0003723|RNA binding;	K13207	CUGBP, BRUNOL, CELF; CUG-BP- and ETR3-like factor
bta-miR-370	gene23430	chrNC_037560.1:1949329-1951584:-	gi|795277018|ref|XP_011813179.1|	436	2e-50	PREDICTED: tropomyosin alpha-3 chain-like isoform X2 [Colobus angolensis palliatus]	gi|850489648|gb|CP011900.1|	598	0	Ovis canadensis canadensis isolate 43U chromosome 15 sequence	Q63610	167	2e-50	Tropomyosin alpha-3 chain	.	.	.	.	pfam00261	Tropomyosin	Tropomyosin.	GO:0007420|brain development;	GO:0005903|brush border;GO:0005737|cytoplasm;GO:0005856|cytoskeleton;	.	K09290	TPM3; tropomyosin 3
bta-miR-1248	gene5697	chrNC_037547.1:43345881-43349451:+	gi|440912254|gb|ELR61838.1|	2007	0	Fructose-bisphosphate aldolase C, partial [Bos mutus]	gi|594035136|ref|XM_006042191.1|	1622	0	PREDICTED: Bubalus bubalis aldolase C, fructose-bisphosphate (ALDOC), mRNA	Q9GKW3	714	0	Fructose-bisphosphate aldolase C	mlr3754	321	1e-103	COG3588	pfam00274	Glycolytic	Fructose-bisphosphate aldolase class-I.	GO:0030388|fructose 1,6-bisphosphate metabolic process;GO:0006096|glycolytic process;	.	GO:0004332|fructose-bisphosphate aldolase activity;	K01623	ALDO; fructose-bisphosphate aldolase, class I [EC:4.1.2.13]
bta-miR-2310	gene557	chrNC_037545.1:70882244-72168140:-	gi|528935972|ref|XP_005201225.1|	7690	0	PREDICTED: roundabout homolog 1 isoform X4 [Bos taurus]	gi|741913061|ref|XM_005201168.2|	7282	0	PREDICTED: Bos taurus roundabout guidance receptor 1 (ROBO1), transcript variant X4, mRNA	O89026	2868	0	Roundabout homolog 1	.	.	.	.	pfam07679	I-set	Immunoglobulin I-set domain.	GO:0006919|activation of cysteine-type endopeptidase activity involved in apoptotic process;GO:0007411|axon guidance;GO:0016199|axon midline choice point recognition;GO:0002042|cell migration involved in sprouting angiogenesis;GO:0021836|chemorepulsion involved in postnatal olfactory bulb interneuron migration;GO:0060976|coronary vasculature development;GO:0007507|heart development;GO:0007156|hom…	GO:0030673|axolemma;GO:0009986|cell surface;GO:0005737|cytoplasm;GO:0016021|integral component of membrane;GO:0005886|plasma membrane;	GO:0042802|identical protein binding;GO:0030275|LRR domain binding;	K06753	ROBO1; roundabout, axon guidance receptor 1
bta-miR-206	gene30657	chrNC_037567.1:32904272-33106614:+	gi|926725199|ref|XP_013830696.1|	2583	0	PREDICTED: transcription factor 7-like 2 [Capra hircus]	gi|926725198|ref|XM_013975242.1|	3086	0	PREDICTED: Capra hircus transcription factor 7-like 2 (T-cell specific, HMG-box) (TCF7L2), mRNA	Q9NQB0	831	0	Transcription factor 7-like 2	.	.	.	.	pfam08347	CTNNB1_binding	N-terminal CTNNB1 binding. This region tends to appear at the N-terminus of proteins also containing DNA-binding HMG (high mobility group) boxes (pfam00505) and appears to bind the armadillo repeat of CTNNB1 (beta-catenin), forming a stable complex. Signaling by Wnt through TCF/LCF is involved in developmental patterning, induction of neural tissues, cell fate decisions and stem cell differentiat…	GO:0001568|blood vessel development;GO:0060070|canonical Wnt signaling pathway;GO:0044334|canonical Wnt signaling pathway involved in positive regulation of epithelial to mesenchymal transition;GO:0007050|cell cycle arrest;GO:0008283|cell proliferation;GO:0045444|fat cell differentiation;GO:0042593|glucose homeostasis;GO:0043570|maintenance of DNA repeat elements;GO:0048625|myoblast fate commitme…	GO:0070369|beta-catenin-TCF7L2 complex;GO:0005737|cytoplasm;GO:0000790|nuclear chromatin;GO:0005654|nucleoplasm;GO:0005634|nucleus;GO:0016605|PML body;GO:0032993|protein-DNA complex;	GO:0070016|armadillo repeat domain binding;GO:0008013|beta-catenin binding;GO:0045295|gamma-catenin binding;GO:0035257|nuclear hormone receptor binding;GO:0019901|protein kinase binding;GO:0000978|RNA polymerase II core promoter proximal region sequence-specific DNA binding;GO:0001103|RNA polymerase II repressing transcription factor binding;GO:0043565|sequence-specific DNA binding;GO:0003700|tra…	K04491	TCF7L2; transcription factor 7-like 2
bta-miR-7	gene18667	chrNC_037555.1:66576534-66592688:-	.	.	.	.	gi|982989215|ref|XR_225955.3|	6264	0	PREDICTED: Bos taurus uncharacterized LOC100847604 (LOC100847604), ncRNA	.	.	.	.	.	.	.	.	pfam03798	TRAM_LAG1_CLN8	TLC domain.	.	.	.	.	.
bta-miR-449a	gene11333	chrNC_037550.1:7466485-7700764:-	gi|555983963|ref|XP_005903875.1|	3167	0	PREDICTED: cyclic AMP-dependent transcription factor ATF-6 alpha [Bos mutus]	gi|594099314|ref|XM_006072731.1|	6883	0	PREDICTED: Bubalus bubalis activating transcription factor 6 (ATF6), mRNA	P18850	1045	0	Cyclic AMP-dependent transcription factor ATF-6 alpha	.	.	.	.	pfam00170	bZIP_1	bZIP transcription factor. The Pfam entry includes the basic region and the leucine zipper region.	GO:0036500|ATF6-mediated unfolded protein response;GO:0030968|endoplasmic reticulum unfolded protein response;GO:0001654|eye development;GO:0043065|positive regulation of apoptotic process;GO:1990440|positive regulation of transcription from RNA polymerase II promoter in response to endoplasmic reticulum stress;GO:0006990|positive regulation of transcription from RNA polymerase II promoter involv…	GO:0005783|endoplasmic reticulum;GO:0005789|endoplasmic reticulum membrane;GO:0005794|Golgi apparatus;GO:0000139|Golgi membrane;GO:0030176|integral component of endoplasmic reticulum membrane;GO:0016020|membrane;GO:0005635|nuclear envelope;GO:0005654|nucleoplasm;GO:0005634|nucleus;	GO:0035497|cAMP response element binding;GO:0046982|protein heterodimerization activity;GO:0000977|RNA polymerase II regulatory region sequence-specific DNA binding;GO:0003713|transcription coactivator activity;GO:0003700|transcription factor activity, sequence-specific DNA binding;GO:0000976|transcription regulatory region sequence-specific DNA binding;	K09054	ATF6A; cyclic AMP-dependent transcription factor ATF-6 alpha
bta-miR-2411-5p	gene11718	chrNC_037550.1:18668266-18693706:+	gi|594053121|ref|XP_006050860.1|	2019	0	PREDICTED: nuclear receptor ROR-gamma isoform X1 [Bubalus bubalis]	gi|594053124|ref|XM_006050800.1|	2629	0	PREDICTED: Bubalus bubalis RAR-related orphan receptor C (RORC), transcript variant X3, mRNA	P51449	697	0	Nuclear receptor ROR-gamma	.	.	.	.	pfam00105	zf-C4	Zinc finger, C4 type (two domains). In nearly all cases, this is the DNA binding domain of a nuclear hormone receptor. The alignment contains two Zinc finger domains that are too dissimilar to be aligned with each other.	GO:0060612|adipose tissue development;GO:0036315|cellular response to sterol;GO:0032922|circadian regulation of gene expression;GO:0048535|lymph node development;GO:0070244|negative regulation of thymocyte apoptotic process;GO:0048541|Peyer's patch development;GO:0042753|positive regulation of circadian rhythm;GO:0045893|positive regulation of transcription, DNA-templated;GO:0045598|regulation of…	GO:0043231|intracellular membrane-bounded organelle;GO:0005730|nucleolus;GO:0005654|nucleoplasm;GO:0005634|nucleus;	GO:0003677|DNA binding;GO:0008142|oxysterol binding;GO:0004879|RNA polymerase II transcription factor activity, ligand-activated sequence-specific DNA binding;GO:0043565|sequence-specific DNA binding;GO:0003707|steroid hormone receptor activity;GO:0098531|transcription factor activity, direct ligand regulated sequence-specific DNA binding;GO:0003700|transcription factor activity, sequence-specifi…	K08534	NR1F3, RORC; RAR-related orphan receptor gamma
bta-miR-22-5p	gene4742	chrNC_037547.1:16585572-16785422:-	gi|562861697|ref|XP_006159181.1|	5036	0	PREDICTED: uncharacterized protein LOC102485237 [Tupaia chinensis]	gi|965960956|ref|XM_015098852.1|	2299	0	PREDICTED: Ovis aries EF-hand calcium binding domain 13 (EFCAB13), transcript variant X10, mRNA	.	.	.	.	.	.	.	.	pfam10174	Cast	RIM-binding protein of the cytomatrix active zone. This is a family of proteins that form part of the CAZ (cytomatrix at the active zone) complex which is involved in determining the site of synaptic vesicle fusion. The C-terminus is a PDZ-binding motif that binds directly to RIM (a small G protein Rab-3A effector). The family also contains four coiled-coil domains.	.	.	.	.	.
bta-miR-1248	gene15510	chrNC_037553.1:35627027-35660353:-	gi|594088633|ref|XP_006067761.1|	3462	0	PREDICTED: hyaluronan mediated motility receptor isoform X1 [Bubalus bubalis]	gi|594088632|ref|XM_006067699.1|	3173	0	PREDICTED: Bubalus bubalis hyaluronan-mediated motility receptor (RHAMM) (HMMR), transcript variant X1, mRNA	O75330	1109	0	Hyaluronan mediated motility receptor	.	.	.	.	pfam01576	Myosin_tail_1	Myosin tail. The myosin molecule is a multi-subunit complex made up of two heavy chains and four light chains it is a fundamental contractile protein found in all eukaryote cell types. This family consists of the coiled-coil myosin heavy chain tail region. The coiled-coil is composed of the tail from two molecules of myosin. These can then assemble into the macromolecular thick filament. The coil…	GO:0000086|G2/M transition of mitotic cell cycle;GO:0030214|hyaluronan catabolic process;	GO:0009986|cell surface;GO:0005829|cytosol;GO:0016020|membrane;GO:0005886|plasma membrane;	GO:0005540|hyaluronic acid binding;	K06267	HMMR, RHAMM; hyaluronan-mediated motility receptor
bta-miR-760-3p	gene448	chrNC_037545.1:48144738-48273367:-	gi|742212410|ref|XP_010860636.1|	3178	0	PREDICTED: hormonally up-regulated neu tumor-associated kinase [Bison bison bison]	gi|594103231|ref|XM_006074586.1|	3800	0	PREDICTED: Bubalus bubalis hormonally up-regulated neu tumor-associated kinase-like (LOC102408065), partial mRNA	O88866	1050	0	Hormonally up-regulated neu tumor-associated kinase	.	.	.	.	pfam00069	Pkinase	Protein kinase domain.	GO:0035556|intracellular signal transduction;GO:0006468|protein phosphorylation;	GO:0005737|cytoplasm;GO:0005634|nucleus;	GO:0005524|ATP binding;GO:0004672|protein kinase activity;GO:0004674|protein serine/threonine kinase activity;	K08797	HUNK; hormonally upregulated Neu-associated kinase [EC:2.7.11.1]
bta-miR-2411-3p	gene1120	chrNC_037545.1:138927749-139173627:+	gi|594109939|ref|XP_006077814.1|	2999	0	PREDICTED: LOW QUALITY PROTEIN: spermatogenesis-associated protein 16 [Bubalus bubalis]	gi|594109938|ref|XM_006077752.1|	1762	0	PREDICTED: Bubalus bubalis spermatogenesis associated 16 (SPATA16), mRNA	Q4R3V2	1027	0	Spermatogenesis-associated protein 16	.	.	.	.	pfam15015	NYD-SP12_N	Spermatogenesis-associated, N-terminal. NYD-SP12, also known as SPATA16, is a germ-cell specific participant in the Golgi apparatus, and its expression is confined to spermatogenic epithelium, not being found in interstitial cells. Computer analysis of the protein-sequence showed that NYD-SP12 contains a cluster of phosphorylation sites for protein kinase C as well as for cyclic nucleotide-depend…	GO:0030154|cell differentiation;GO:0007275|multicellular organismal development;GO:0007283|spermatogenesis;	GO:0005794|Golgi apparatus;	.	.	.
bta-miR-145	gene13998	chrNC_037551.1:97596665-97722079:+	gi|594045852|ref|XP_006047390.1|	4715	0	PREDICTED: beta-mannosidase [Bubalus bubalis]	gi|151556347|gb|BC147900.1|	3564	0	Bos taurus mannosidase, beta A, lysosomal, mRNA (cDNA clone MGC:152628 IMAGE:8436142), complete cds	Q29444	1802	0	Beta-mannosidase	AGc2809	389	6e-117	COG3250	pfam02836	Glyco_hydro_2_C	Glycosyl hydrolases family 2, TIM barrel domain. This family contains beta-galactosidase, beta-mannosidase and beta-glucuronidase activities.	GO:0005975|carbohydrate metabolic process;	GO:0043231|intracellular membrane-bounded organelle;GO:0005764|lysosome;	GO:0004567|beta-mannosidase activity;	K01192	E3.2.1.25, MANBA, manB; beta-mannosidase [EC:3.2.1.25]
bta-miR-7857-5p	gene22845	chrNC_037559.1:29988719-31458467:-	gi|555951504|ref|XP_005887949.1|	19268	0	PREDICTED: CUB and sushi domain-containing protein 3 isoform X1 [Bos mutus]	gi|965953749|ref|XM_004011776.3|	12485	0	PREDICTED: Ovis aries CUB and Sushi multiple domains 3 (CSMD3), transcript variant X1, mRNA	Q7Z407	7334	0	CUB and sushi domain-containing protein 3	.	.	.	.	pfam00431	CUB	CUB domain.	.	GO:0016021|integral component of membrane;GO:0005886|plasma membrane;	.	K17495	CSMD; CUB and sushi domain-containing protein
bta-miR-7	gene2913	chrNC_037546.1:44929168-44932473:+	gi|594052118|ref|XP_006050381.1|	1965	0	PREDICTED: zinc finger and BTB domain-containing protein 22 [Bubalus bubalis]	gi|983004939|ref|XM_005196545.3|	2545	0	PREDICTED: Bos taurus zinc finger and BTB domain containing 22 (ZBTB22), mRNA	O15209	709	0	Zinc finger and BTB domain-containing protein 22	SPAC4G8.13c	65.1	7e-10	COG5048	pfam00651	BTB	BTB/POZ domain. The BTB (for BR-C, ttk and bab) or POZ (for Pox virus and Zinc finger) domain is present near the N-terminus of a fraction of zinc finger (pfam00096) proteins and in proteins that contain the pfam01344 motif such as Kelch and a family of pox virus proteins. The BTB/POZ domain mediates homomeric dimerization and in some instances heteromeric dimerization. The structure of the dimer…	GO:0006355|regulation of transcription, DNA-templated;GO:0006351|transcription, DNA-templated;	GO:0005634|nucleus;	GO:0003677|DNA binding;GO:0046872|metal ion binding;	K10502	ZBTB22, BING1; zinc finger and BTB domain-containing protein 22
bta-miR-2285cv	gene10065	chrNC_037549.1:42163208-42218642:-	gi|594105013|ref|XP_006075473.1|	2904	0	PREDICTED: LOW QUALITY PROTEIN: dimethylaniline monooxygenase [N-oxide-forming] 4 [Bubalus bubalis]	gi|982947821|ref|XM_010813220.2|	3799	0	PREDICTED: Bos taurus flavin containing monooxygenase 4 (FMO4), transcript variant X1, mRNA	P31512	970	0	Dimethylaniline monooxygenase [N-oxide-forming] 4	CC0774	171	5e-44	COG2072	pfam00743	FMO-like	Flavin-binding monooxygenase-like. This family includes FMO proteins, cyclohexanone mono-oxygenase and a number of different mono-oxygenases.	GO:0042737|drug catabolic process;GO:0017144|drug metabolic process;	GO:0005789|endoplasmic reticulum membrane;GO:0016021|integral component of membrane;GO:0031090|organelle membrane;	GO:0050660|flavin adenine dinucleotide binding;GO:0004499|N,N-dimethylaniline monooxygenase activity;GO:0050661|NADP binding;	K00485	FMO; dimethylaniline monooxygenase (N-oxide forming) [EC:1.14.13.8]
bta-miR-145	gene351	chrNC_037545.1:38975019-38996372:+	gi|594052898|ref|XP_006050750.1|	2543	0	PREDICTED: XK-related protein 5 [Bubalus bubalis]	gi|983008364|ref|XM_010826035.2|	4264	0	PREDICTED: Bos taurus X-linked Kx blood group related 5 (XKR5), mRNA	Q6UX68	516	6e-161	XK-related protein 5	.	.	.	.	pfam09815	XK-related	XK-related protein. Members of this family comprise various XK-related proteins, that are involved in sodium-dependent transport of neutral amino acids or oligopeptides. These proteins are responsible for the Kx blood group system - defects results in McLeod syndrome, an X-linked multi-system disorder characterized by late onset abnormalities in the neuromuscular and hematopoietic systems.	.	GO:0016021|integral component of membrane;GO:0016020|membrane;	.	.	.
bta-miR-484	gene25668	chrNC_037561.1:56908561-56998451:+	gi|594113075|ref|XP_006079300.1|	897	5e-114	PREDICTED: interleukin-15 isoform X1 [Bubalus bubalis]	gi|594113074|ref|XM_006079238.1|	4897	0	PREDICTED: Bubalus bubalis interleukin 15 (IL15), transcript variant X1, mRNA	.	.	.	.	.	.	.	.	pfam14536	DUF4441	Domain of unknown function (DUF4441). This family is largely made up of uncharacterized proteins from the Ciliophora. The function is not known.	.	.	.	.	.
bta-miR-760-3p	gene29376	chrNC_037565.1:43288296-43298270:-	.	.	.	.	gi|850492351|gb|CP011904.1|	1248	0	Ovis canadensis canadensis isolate 43U chromosome 19 sequence	.	.	.	.	.	.	.	.	pfam02276	CytoC_RC	Photosynthetic reaction centre cytochrome C subunit. Photosynthesis in purple bacteria is dependent on light-induced electron transfer in the reaction centre (RC), coupled to the uptake of protons from the cytoplasm. The RC contains a cytochrome molecule which re-reduces the oxidized electron donor.	.	.	.	.	.
bta-miR-34a	gene18690	chrNC_037555.1:67276667-67299747:-	gi|594099989|ref|XP_006073107.1|	3284	0	PREDICTED: bromo adjacent homology domain-containing 1 protein isoform X1 [Bubalus bubalis]	gi|594099988|ref|XM_006073045.1|	4359	0	PREDICTED: Bubalus bubalis bromo adjacent homology domain containing 1 (BAHD1), transcript variant X1, mRNA	Q8TBE0	1145	0	Bromo adjacent homology domain-containing 1 protein	.	.	.	.	pfam01426	BAH	BAH domain. This domain has been called BAH (Bromo adjacent homology) domain and has also been called ELM1 and BAM (Bromo adjacent motif) domain. The function of this domain is unknown but may be involved in protein-protein interaction.	GO:0016569|covalent chromatin modification;GO:0006342|chromatin silencing;GO:0031507|heterochromatin assembly;GO:0045892|negative regulation of transcription, DNA-templated;GO:0006351|transcription, DNA-templated;	GO:0000785|chromatin;GO:0005677|chromatin silencing complex;GO:0005654|nucleoplasm;	GO:0003682|chromatin binding;GO:0000976|transcription regulatory region sequence-specific DNA binding;	.	.
bta-miR-2285bc	gene20949	chrNC_037557.1:15202722-15467783:-	gi|594101968|ref|XP_006074062.1|	5274	0	PREDICTED: multidrug resistance-associated protein 4-like isoform X1 [Bubalus bubalis]	gi|982992230|ref|XM_010799258.2|	2776	0	PREDICTED: Bos taurus multidrug resistance-associated protein 4-like (LOC509854), transcript variant X1, mRNA	O15439	1864	0	Multidrug resistance-associated protein 4	YDR135c	692	0	COG1132	pfam00664	ABC_membrane	ABC transporter transmembrane region. This family represents a unit of six transmembrane helices. Many members of the ABC transporter family (pfam00005) have two such regions.	GO:0042384|cilium assembly;GO:0002576|platelet degranulation;GO:0048661|positive regulation of smooth muscle cell proliferation;GO:0032310|prostaglandin secretion;GO:0042493|response to drug;GO:0014070|response to organic cyclic compound;GO:0010243|response to organonitrogen compound;GO:0055085|transmembrane transport;	GO:0016323|basolateral plasma membrane;GO:0016021|integral component of membrane;GO:0016020|membrane;GO:0005886|plasma membrane;GO:0031088|platelet dense granule membrane;	GO:0016404|15-hydroxyprostaglandin dehydrogenase (NAD+) activity;GO:0005524|ATP binding;GO:0015662|ATPase activity, coupled to transmembrane movement of ions, phosphorylative mechanism;GO:0043225|anion transmembrane-transporting ATPase activity;	K05673	ABCC4; ATP-binding cassette, subfamily C (CFTR/MRP), member 4
bta-miR-146b	gene12068	chrNC_037550.1:29294968-29303239:-	gi|594082570|ref|XP_006064881.1|	2903	0	PREDICTED: 5' exonuclease Apollo [Bubalus bubalis]	gi|594082569|ref|XM_006064819.1|	3210	0	PREDICTED: Bubalus bubalis DNA cross-link repair 1B (DCLRE1B), mRNA	D2H8V8	934	0	5' exonuclease Apollo	SPAC22A12.01c	133	1e-31	COG1236	pfam07522	DRMBL	DNA repair metallo-beta-lactamase. The metallo-beta-lactamase fold contains five sequence motifs. The first four motifs are found in pfam00753 and are common to all metallo-beta-lactamases. The fifth motif appears to be specific to function. This entry represents the fifth motif from metallo-beta-lactamases involved in DNA repair.	GO:0000075|cell cycle checkpoint;GO:0006281|DNA repair;GO:0031848|protection from non-homologous end joining at telomere;GO:0000723|telomere maintenance;GO:0031860|telomeric 3' overhang formation;GO:0031627|telomeric loop formation;	GO:0005813|centrosome;GO:0000781|chromosome, telomeric region;GO:0005737|cytoplasm;GO:0005634|nucleus;	GO:0008409|5'-3' exonuclease activity;	.	.
bta-miR-105a	gene30188	chrNC_037566.1:51254123-51394199:+	gi|594115639|ref|XP_006080515.1|	3791	0	PREDICTED: cadherin-7-like isoform X1 [Bubalus bubalis]	gi|594115638|ref|XM_006080453.1|	4629	0	PREDICTED: Bubalus bubalis cadherin 7, type 2 (CDH7), transcript variant X1, mRNA	Q9ULB5	1440	0	Cadherin-7	.	.	.	.	pfam01049	Cadherin_C	Cadherin cytoplasmic region. Cadherins are vital in cell-cell adhesion during tissue differentiation. Cadherins are linked to the cytoskeleton by catenins. Catenins bind to the cytoplasmic tail of the cadherin. Cadherins cluster to form foci of homophilic binding units. A key determinant to the strength of the binding that it is mediated by cadherins is the juxtamembrane region of the cadherin. T…	GO:0034332|adherens junction organization;GO:0007156|homophilic cell adhesion via plasma membrane adhesion molecules;GO:0016337|single organismal cell-cell adhesion;	GO:0016021|integral component of membrane;GO:0005886|plasma membrane;	GO:0005509|calcium ion binding;	K06799	CDH7; cadherin 7, type 2
bta-miR-34b	gene3791	chrNC_037546.1:159698808-159707826:-	gi|594047626|ref|XP_006048229.1|	2088	0	PREDICTED: E3 ubiquitin-protein ligase RNF25 isoform X2 [Bubalus bubalis]	gi|942038139|ref|XM_005889660.2|	1542	0	PREDICTED: Bos mutus ring finger protein 25 (RNF25), transcript variant X1, mRNA	Q5E9N3	790	0	E3 ubiquitin-protein ligase RNF25	.	.	.	.	pfam05773	RWD	RWD domain. This domain was identified in WD40 repeat proteins and Ring finger domain proteins. The function of this domain is unknown. GCN2 is the alpha-subunit of the only translation initiation factor (eIF2 alpha) kinase that appears in all eukaryotes. Its function requires an interaction with GCN1 via the domain at its N-terminus, which is termed the RWD domain after three major RWD-containin…	GO:0051092|positive regulation of NF-kappaB transcription factor activity;GO:0016567|protein ubiquitination;	GO:0005829|cytosol;GO:0005634|nucleus;	GO:0016874|ligase activity;GO:0051059|NF-kappaB binding;GO:0061630|ubiquitin protein ligase activity;GO:0004842|ubiquitin-protein transferase activity;GO:0008270|zinc ion binding;	K10640	RNF25, AO7; E3 ubiquitin-protein ligase RNF25 [EC:2.3.2.27]
bta-miR-744	gene30518	chrNC_037567.1:21232793-21247137:+	gi|594058184|ref|XP_006053258.1|	1752	0	PREDICTED: hypoxia-inducible factor 1-alpha inhibitor [Bubalus bubalis]	gi|926724830|ref|XM_005698330.2|	5551	0	PREDICTED: Capra hircus hypoxia inducible factor 1, alpha subunit inhibitor (HIF1AN), mRNA	Q9NWT6	674	0	Hypoxia-inducible factor 1-alpha inhibitor	.	.	.	.	pfam13621	Cupin_8	Cupin-like domain. This cupin like domain shares similarity to the JmjC domain.	GO:0045746|negative regulation of Notch signaling pathway;GO:0061428|negative regulation of transcription from RNA polymerase II promoter in response to hypoxia;GO:0055114|oxidation-reduction process;GO:0042265|peptidyl-asparagine hydroxylation;GO:0042264|peptidyl-aspartic acid hydroxylation;GO:0036138|peptidyl-histidine hydroxylation;GO:0045663|positive regulation of myoblast differentiation;GO:…	GO:0005737|cytoplasm;GO:0005829|cytosol;GO:0005654|nucleoplasm;GO:0048471|perinuclear region of cytoplasm;	GO:0071532|ankyrin repeat binding;GO:0031406|carboxylic acid binding;GO:0048037|cofactor binding;GO:0005506|iron ion binding;GO:0051059|NF-kappaB binding;GO:0005112|Notch binding;GO:0016706|oxidoreductase activity, acting on paired donors, with incorporation or reduction of molecular oxygen, 2-oxoglutarate as one donor, and incorporation of one atom each of oxygen into both donors;GO:0019826|oxyg…	K18055	HIF1AN; hypoxia-inducible factor 1-alpha inhibitor (HIF hydroxylase) [EC:1.14.11.30]
bta-miR-6517	gene28066	chrNC_037563.1:71037941-71103919:+	gi|803240961|ref|XP_011980577.1|	5279	0	PREDICTED: solute carrier family 12 member 7 isoform X4 [Ovis aries musimon]	gi|983003327|ref|XM_015468402.1|	3108	0	PREDICTED: Bos taurus solute carrier family 12 (potassium/chloride transporter), member 7 (SLC12A7), transcript variant X2, mRNA	Q5RK27	1831	0	Solute carrier family 12 member 7	SPBC18H10.16	166	2e-40	COG0531	pfam00324	AA_permease	Amino acid permease.	GO:0006884|cell volume homeostasis;GO:0007268|synaptic transmission;	GO:0005887|integral component of plasma membrane;	GO:0022820|potassium ion symporter activity;GO:0015379|potassium:chloride symporter activity;	K13627	SLC12A7, KCC4; solute carrier family 12 (potassium/chloride transporter), member 7
bta-miR-27a-5p	gene16412	chrNC_037553.1:91469007-91489741:+	gi|594035818|ref|XP_006042581.1|	4363	0	PREDICTED: ankyrin repeat domain-containing protein 24 [Bubalus bubalis]	gi|594035817|ref|XM_006042519.1|	4101	0	PREDICTED: Bubalus bubalis ankyrin repeat domain 24 (ANKRD24), mRNA	Q8TF21	1172	0	Ankyrin repeat domain-containing protein 24	all2748	91.7	2e-18	COG0666	pfam12796	Ank_2	Ankyrin repeats (3 copies).	GO:0006284|base-excision repair;GO:0042593|glucose homeostasis;GO:0008285|negative regulation of cell proliferation;GO:0046325|negative regulation of glucose import;GO:0045820|negative regulation of glycolytic process;GO:0045892|negative regulation of transcription, DNA-templated;GO:0048146|positive regulation of fibroblast proliferation;GO:2000648|positive regulation of stem cell proliferation;G…	GO:0005737|cytoplasm;GO:0005724|nuclear telomeric heterochromatin;GO:0005654|nucleoplasm;GO:0005634|nucleus;	GO:0003682|chromatin binding;GO:0003956|NAD(P)+-protein-arginine ADP-ribosyltransferase activity;GO:0003950|NAD+ ADP-ribosyltransferase activity;GO:0070403|NAD+ binding;GO:0017136|NAD-dependent histone deacetylase activity;GO:0046969|NAD-dependent histone deacetylase activity (H3-K9 specific);GO:0034979|NAD-dependent protein deacetylase activity;GO:0003714|transcription corepressor activity;GO:00…	.	.
bta-miR-2411-3p	gene7843	chrNC_037548.1:41323382-41390507:-	gi|594091580|ref|XP_006069167.1|	5439	0	PREDICTED: importin-8 isoform X1 [Bubalus bubalis]	gi|594091579|ref|XM_006069105.1|	5225	0	PREDICTED: Bubalus bubalis importin 8 (IPO8), transcript variant X1, mRNA	O15397	1979	0	Importin-8	SPCC550.11	352	1e-100	COG5656	pfam03810	IBN_N	Importin-beta N-terminal domain.	GO:0031047|gene silencing by RNA;GO:0006606|protein import into nucleus;GO:0007165|signal transduction;	GO:0005829|cytosol;GO:0005635|nuclear envelope;GO:0005654|nucleoplasm;	GO:0008565|protein transporter activity;GO:0008536|Ran GTPase binding;	K18755	IPO8; importin-8
bta-miR-7	gene5661	chrNC_037547.1:42567952-42677511:-	gi|560917546|ref|XP_006185014.1|	4843	0	PREDICTED: serine/threonine-protein kinase TAO1 [Camelus ferus]	gi|594035050|ref|XM_006042150.1|	12068	0	PREDICTED: Bubalus bubalis TAO kinase 1 (TAOK1), mRNA	Q5F2E8	1867	0	Serine/threonine-protein kinase TAO1	.	.	.	.	pfam00069	Pkinase	Protein kinase domain.	GO:0006974|cellular response to DNA damage stimulus;GO:0006281|DNA repair;GO:0097194|execution phase of apoptosis;GO:0031572|G2 DNA damage checkpoint;GO:0046330|positive regulation of JNK cascade;GO:0032874|positive regulation of stress-activated MAPK cascade;GO:0051493|regulation of cytoskeleton organization;	GO:0005737|cytoplasm;GO:0070062|extracellular exosome;	GO:0005524|ATP binding;GO:0004674|protein serine/threonine kinase activity;GO:0004702|receptor signaling protein serine/threonine kinase activity;	K04429	TAO; thousand and one amino acid protein kinase [EC:2.7.11.1]
bta-miR-2285ce	gene32787	chrNC_037569.1:83589855-83705283:+	gi|593708517|ref|XP_007100878.1|	1218	3e-149	PREDICTED: LOW QUALITY PROTEIN: AMME syndrome candidate gene 1 protein [Physeter catodon]	gi|594096803|ref|XM_006071596.1|	5315	0	PREDICTED: Bubalus bubalis Alport syndrome, mental retardation, midface hypoplasia and elliptocytosis chromosomal region gene 1 (AMMECR1), transcript variant X1, mRNA	Q9Y4X0	470	1e-149	AMME syndrome candidate gene 1 protein	SPAC688.03c	129	5e-32	COG2078	pfam01871	AMMECR1	AMMECR1. This family consists of several AMMECR1 as well as several uncharacterized proteins. The contiguous gene deletion syndrome AMME is characterized by Alport syndrome, midface hypoplasia, mental retardation and elliptocytosis and is caused by a deletion in Xq22.3, comprising several genes including COL4A5, FACL4 and AMMECR1. This family contains sequences from several eukaryotic species as …	GO:0006334|nucleosome assembly;	GO:0000788|nuclear nucleosome;	GO:0003677|DNA binding;	.	.
bta-miR-6517	gene20835	chrNC_037557.1:735475-834076:-	gi|296481571|tpg|DAA23686.1|	5813	0	TPA: ATPase, class VI, type 11A isoform a (predicted)-like [Bos taurus]	gi|982992408|ref|XM_015465847.1|	3695	0	PREDICTED: Bos taurus ATPase, class VI, type 11A (ATP11A), transcript variant X6, mRNA	P98196	2140	0	Probable phospholipid-transporting ATPase IH	YAL026c	602	0	COG0474	pfam13246	Hydrolase_like2	Putative hydrolase of sodium-potassium ATPase alpha subunit. This is a putative hydrolase of the sodium-potassium ATPase alpha subunit.	GO:0045332|phospholipid translocation;	GO:0005769|early endosome;GO:0005783|endoplasmic reticulum;GO:0016021|integral component of membrane;GO:0043231|intracellular membrane-bounded organelle;GO:0005765|lysosomal membrane;GO:0016020|membrane;GO:0005886|plasma membrane;GO:0055037|recycling endosome;	GO:0005524|ATP binding;GO:0000287|magnesium ion binding;GO:0004012|phospholipid-translocating ATPase activity;	K01530	E3.6.3.1; phospholipid-translocating ATPase [EC:3.6.3.1]
bta-miR-677	gene12001	chrNC_037550.1:23405636-23439656:-	gi|594050105|ref|XP_006049413.1|	2680	0	PREDICTED: d-3-phosphoglycerate dehydrogenase [Bubalus bubalis]	gi|594050104|ref|XM_006049351.1|	1868	0	PREDICTED: Bubalus bubalis phosphoglycerate dehydrogenase (PHGDH), mRNA	Q5EAD2	1021	0	D-3-phosphoglycerate dehydrogenase	MJ1018	323	2e-101	COG0111	pfam00389	2-Hacid_dh	D-isomer specific 2-hydroxyacid dehydrogenase, catalytic domain. This family represents the largest portion of the catalytic domain of 2-hydroxyacid dehydrogenases as the NAD binding domain is inserted within the structural domain.	GO:0006564|L-serine biosynthetic process;GO:0009070|serine family amino acid biosynthetic process;	.	GO:0051287|NAD binding;GO:0004617|phosphoglycerate dehydrogenase activity;	K00058	serA, PHGDH; D-3-phosphoglycerate dehydrogenase [EC:1.1.1.95]
bta-miR-181b	gene16295	chrNC_037553.1:85567692-85792138:-	gi|594072917|ref|XP_006060286.1|	14273	0	PREDICTED: fibrillin-2 [Bubalus bubalis]	gi|594072916|ref|XM_006060224.1|	10249	0	PREDICTED: Bubalus bubalis fibrillin 2 (FBN2), mRNA	P35556	4712	0	Fibrillin-2	.	.	.	.	pfam00683	TB	TB domain. This domain is also known as the 8 cysteine domain. This family includes the hybrid domains. This cysteine rich repeat is found in TGF binding protein and fibrillin.	GO:0060346|bone trabecula formation;GO:0043010|camera-type eye development;GO:0048048|embryonic eye morphogenesis;GO:0030326|embryonic limb morphogenesis;GO:0022617|extracellular matrix disassembly;GO:0030198|extracellular matrix organization;GO:0030501|positive regulation of bone mineralization;GO:0045669|positive regulation of osteoblast differentiation;GO:0090287|regulation of cellular respons…	GO:0031012|extracellular matrix;GO:0005576|extracellular region;GO:0001527|microfibril;	GO:0005509|calcium ion binding;GO:0030023|extracellular matrix constituent conferring elasticity;GO:0005201|extracellular matrix structural constituent;	.	.
bta-miR-2310	gene28756	chrNC_037564.1:47239561-47346518:+	gi|594068841|ref|XP_006058339.1|	8617	0	PREDICTED: ras GTPase-activating-like protein IQGAP1 [Bubalus bubalis]	gi|594068840|ref|XM_006058277.1|	7237	0	PREDICTED: Bubalus bubalis IQ motif containing GTPase activating protein 1 (IQGAP1), mRNA	P46940	3214	0	Ras GTPase-activating-like protein IQGAP1	SPAC4F8.13c	360	2e-100	COG5261	pfam00616	RasGAP	GTPase-activator protein for Ras-like GTPase. All alpha-helical domain that accelerates the GTPase activity of Ras, thereby "switching" it into an "off" position.	GO:0071277|cellular response to calcium ion;GO:0071364|cellular response to epidermal growth factor stimulus;GO:0036120|cellular response to platelet-derived growth factor stimulus;GO:0007173|epidermal growth factor receptor signaling pathway;GO:0008543|fibroblast growth factor receptor signaling pathway;GO:0072015|glomerular visceral epithelial cell development;GO:0035305|negative regulation of …	GO:0005884|actin filament;GO:0030424|axon;GO:0005913|cell-cell adherens junction;GO:0005737|cytoplasm;GO:0036464|cytoplasmic ribonucleoprotein granule;GO:0005829|cytosol;GO:0070062|extracellular exosome;GO:0031234|extrinsic component of cytoplasmic side of plasma membrane;GO:0005925|focal adhesion;GO:0030426|growth cone;GO:0016328|lateral plasma membrane;GO:0045121|membrane raft;GO:0005874|microt…	GO:0098641|cadherin binding involved in cell-cell adhesion;GO:0005509|calcium ion binding;GO:0005516|calmodulin binding;GO:0005096|GTPase activator activity;GO:0005095|GTPase inhibitor activity;GO:0005547|phosphatidylinositol-3,4,5-trisphosphate binding;GO:0019904|protein domain specific binding;GO:0019901|protein kinase binding;GO:0019903|protein phosphatase binding;GO:0043539|protein serine/thr…	K16848	IQGAP1; Ras GTPase-activating-like protein IQGAP1
bta-miR-370	gene16529	chrNC_037553.1:94497504-94501029:-	gi|556726598|ref|XP_005959063.1|	721	7e-92	PREDICTED: c-C motif chemokine 25 isoform X1 [Pantholops hodgsonii]	gi|942041107|ref|XM_014476681.1|	827	0	PREDICTED: Bos mutus chemokine (C-C motif) ligand 25 (CCL25), transcript variant X3, mRNA	Q4PR21	202	1e-62	C-C motif chemokine 25	.	.	.	.	pfam00048	IL8	Small cytokines (intecrine/chemokine), interleukin-8 like. Includes a number of secreted growth factors and interferons involved in mitogenic, chemotactic, and inflammatory activity. Structure contains two highly conserved disulfide bonds.	GO:0071346|cellular response to interferon-gamma;GO:0071347|cellular response to interleukin-1;GO:0071356|cellular response to tumor necrosis factor;GO:0070098|chemokine-mediated signaling pathway;GO:0007186|G-protein coupled receptor signaling pathway;GO:0006954|inflammatory response;GO:0048247|lymphocyte chemotaxis;GO:0002548|monocyte chemotaxis;GO:1903237|negative regulation of leukocyte tethe…	GO:0005615|extracellular space;	GO:0048020|CCR chemokine receptor binding;GO:0008009|chemokine activity;GO:0042379|chemokine receptor binding;	K13072	CCL25; C-C motif chemokine 25
bta-miR-143	gene8221	chrNC_037548.1:62863871-62869391:+	gi|537270011|gb|ERE91712.1|	1861	0	cyclin-dependent kinase 2 [Cricetulus griseus]	gi|594104272|ref|XM_006075063.1|	2350	0	PREDICTED: Bubalus bubalis cyclin-dependent kinase 2 (CDK2), transcript variant X1, mRNA	P97377	711	0	Cyclin-dependent kinase 2	.	.	.	.	pfam00069	Pkinase	Protein kinase domain.	GO:0007596|blood coagulation;GO:0051301|cell division;GO:0007099|centriole replication;GO:0006281|DNA repair;GO:0000082|G1/S transition of mitotic cell cycle;GO:0051321|meiotic cell cycle;GO:0007067|mitotic nuclear division;GO:0000122|negative regulation of transcription from RNA polymerase II promoter;GO:0018105|peptidyl-serine phosphorylation;GO:0008284|positive regulation of cell proliferation…	GO:0015030|Cajal body;GO:0000781|chromosome, telomeric region;GO:0000793|condensed chromosome;GO:0097123|cyclin A1-CDK2 complex;GO:0097124|cyclin A2-CDK2 complex;GO:0097134|cyclin E1-CDK2 complex;GO:0097135|cyclin E2-CDK2 complex;GO:0000307|cyclin-dependent protein kinase holoenzyme complex;GO:0005737|cytoplasm;GO:0005768|endosome;GO:0005815|microtubule organizing center;GO:0005654|nucleoplasm;GO…	GO:0005524|ATP binding;GO:0030332|cyclin binding;GO:0004693|cyclin-dependent protein serine/threonine kinase activity;GO:0035173|histone kinase activity;GO:0016301|kinase activity;GO:0046872|metal ion binding;GO:0004672|protein kinase activity;	K02206	CDK2; cyclin-dependent kinase 2 [EC:2.7.11.22]
bta-miR-432	gene28216	chrNC_037564.1:3737058-3760989:+	gi|594112753|ref|XP_006079153.1|	6328	0	PREDICTED: retrotransposon-like protein 1 [Bubalus bubalis]	gi|594112752|ref|XM_006079091.1|	4792	0	PREDICTED: Bubalus bubalis retrotransposon-like 1 (RTL1), mRNA	Q52QI2	2372	0	Retrotransposon-like protein 1	SPAC167.08	117	2e-25	COG2801	pfam03732	Retrotrans_gag	Retrotransposon gag protein. Gag or Capsid-like proteins from LTR retrotransposons. There is a central motif QGXXEXXXXXFXXLXXH that is common to Retroviridae gag-proteins, but is poorly conserved.	GO:0007275|multicellular organismal development;	GO:0016021|integral component of membrane;	.	.	.
bta-miR-21-3p	gene1315	chrNC_037545.1:162208206-162260108:-	gi|221136902|ref|NP_001137573.1|	1475	2e-175	TSC22 domain family protein 2 [Bos taurus]	gi|594048399|ref|XM_006048534.1|	8148	0	PREDICTED: Bubalus bubalis TSC22 domain family, member 2 (TSC22D2), transcript variant X1, mRNA	O75157	478	3e-144	TSC22 domain family protein 2	.	.	.	.	pfam01166	TSC22	TSC-22/dip/bun family.	GO:0006970|response to osmotic stress;	GO:0005737|cytoplasm;GO:0005634|nucleus;	GO:0003700|transcription factor activity, sequence-specific DNA binding;	.	.
bta-miR-326	gene29523	chrNC_037565.1:50582096-50660553:-	gi|942044375|ref|XP_014332578.1|	8654	0	PREDICTED: LOW QUALITY PROTEIN: protein bassoon [Bos mutus]	gi|983004544|ref|XM_015468733.1|	14751	0	PREDICTED: Bos taurus bassoon presynaptic cytomatrix protein (BSN), transcript variant X2, mRNA	Q9UPA5	2944	0	Protein bassoon	.	.	.	.	pfam05715	zf-piccolo	Piccolo Zn-finger. This (predicted) Zinc finger is found in the bassoon and piccolo proteins. There are eight conserved cysteines, suggesting that it coordinates two zinc ligands.	GO:0007268|synaptic transmission;GO:0035418|protein localization to synapse;GO:0007416|synapse assembly;	GO:0030424|axon;GO:0030054|cell junction;GO:0009986|cell surface;GO:0048788|cytoskeleton of presynaptic active zone;GO:0030425|dendrite;GO:0060076|excitatory synapse;GO:0044306|neuron projection terminus;GO:0005634|nucleus;GO:0014069|postsynaptic density;GO:0048786|presynaptic active zone;	GO:0046872|metal ion binding;	.	.
bta-miR-381	gene14721	chrNC_037552.1:77046892-77092856:-	gi|594050027|ref|XP_006049377.1|	1464	0	PREDICTED: biliverdin reductase A isoform X1 [Bubalus bubalis]	gi|594050028|ref|XM_006049316.1|	1123	0	PREDICTED: Bubalus bubalis biliverdin reductase A (BLVRA), transcript variant X2, mRNA	P53004	508	1e-179	Biliverdin reductase A	STM3545	60.1	3e-09	COG0673	pfam09166	Biliv-reduc_cat	Biliverdin reductase, catalytic. Members of this family adopt a structure consisting of four alpha helices and six beta sheets, in an alpha-beta-alpha-alpha-alpha-beta-beta-beta-beta-beta arrangement. They contain a catalytic active site, capable of reducing the gamma-methene bridge of the open tetrapyrrole, biliverdin IX alpha, to bilirubin with the concomitant oxidation of a NADH or NADPH cofac…	GO:0042167|heme catabolic process;GO:0055114|oxidation-reduction process;	GO:0005829|cytosol;GO:0070062|extracellular exosome;	GO:0004074|biliverdin reductase activity;GO:0008270|zinc ion binding;	K00214	BLVRA, bvdR; biliverdin reductase [EC:1.3.1.24]
bta-miR-146b	gene8284	chrNC_037548.1:63909955-63929806:-	gi|594110147|ref|XP_006077915.1|	2083	0	PREDICTED: transmembrane protein 194A isoform X1 [Bubalus bubalis]	gi|594110146|ref|XM_006077853.1|	5633	0	PREDICTED: Bubalus bubalis transmembrane protein 194A (TMEM194A), transcript variant X1, mRNA	A7MBC7	798	0	Nuclear envelope integral membrane protein 1	.	.	.	.	pfam10225	DUF2215	Uncharacterized conserved protein (DUF2215). This entry is the central 200 residues of a family of proteins conserved from worms to humans. The function is unknown.	.	GO:0016021|integral component of membrane;GO:0005635|nuclear envelope;GO:0005637|nuclear inner membrane;	.	.	.
bta-miR-181b	gene14054	chrNC_037551.1:104045578-104053537:+	.	.	.	.	gi|850484145|gb|CP011891.1|	205	2e-101	Ovis canadensis canadensis isolate 43U chromosome 6 sequence	.	.	.	.	.	.	.	.	pfam09660	DUF2397	Protein of unknown function (DUF2397). Proteins in this entry are encoded within a conserved gene four-gene neighbourhood found sporadically in a phylogenetically broad range of bacteria including: Nocardia farcinica, Symbiobacterium thermophilum, and Streptomyces avermitilis (Actinobacteria), Geobacillus kaustophilus (Firmicutes), Azoarcus sp. EbN1 and Ralstonia solanacearum (Betaproteobacteria).	.	.	.	.	.
bta-miR-484	gene31021	chrNC_037568.1:5193105-5285026:+	gi|529007314|ref|XP_005225105.1|	19435	0	PREDICTED: transformation/transcription domain-associated protein isoform X1 [Bos taurus]	gi|694922720|ref|XM_009453682.1|	7820	0	PREDICTED: Pan troglodytes transformation/transcription domain-associated protein (TRRAP), transcript variant X6, mRNA	Q9Y4A5	7444	0	Transformation/transcription domain-associated protein	YHR099w	508	5e-143	COG5032	pfam02259	FAT	FAT domain. The FAT domain is named after FRAP, ATM and TRRAP.	GO:0006281|DNA repair;GO:0016573|histone acetylation;GO:0016578|histone deubiquitination;GO:0043968|histone H2A acetylation;GO:0043967|histone H4 acetylation;GO:0006355|regulation of transcription, DNA-templated;GO:0006351|transcription, DNA-templated;	GO:0005794|Golgi apparatus;GO:0035267|NuA4 histone acetyltransferase complex;GO:0005654|nucleoplasm;GO:0005634|nucleus;GO:0000125|PCAF complex;GO:0030914|STAGA complex;GO:0000812|Swr1 complex;GO:0033276|transcription factor TFTC complex;	GO:0016301|kinase activity;GO:0003712|transcription cofactor activity;	K08874	TRRAP; transformation/transcription domain-associated protein
bta-miR-34c	gene20249	chrNC_037556.1:73211960-73325097:+	gi|594043550|ref|XP_006046291.1|	5806	0	PREDICTED: putative Polycomb group protein ASXL2 isoform X2 [Bubalus bubalis]	gi|803310605|ref|XM_012158264.1|	10052	0	PREDICTED: Ovis aries musimon additional sex combs like 2, transcriptional regulator (ASXL2), transcript variant X3, mRNA	Q76L83	1809	0	Putative Polycomb group protein ASXL2	.	.	.	.	pfam13919	ASXH	Asx homology domain. A conserved alpha helical domain with a characteristic LXXLL motif. The LXXLL motif is detected in diverse transcription factors, coactivators and corepressors and is implicated in mediating interactions between them. The ASXH domain is found in animals, fungi and plants and is predicted to play a role in mediating contact between transcription factors and chromatin-associate…	GO:0045600|positive regulation of fat cell differentiation;GO:0035360|positive regulation of peroxisome proliferator activated receptor signaling pathway;GO:0045944|positive regulation of transcription from RNA polymerase II promoter;GO:0006351|transcription, DNA-templated;	GO:0005654|nucleoplasm;	GO:0003677|DNA binding;GO:0046872|metal ion binding;GO:0042975|peroxisome proliferator activated receptor binding;	K11471	ASXL; additional sex combs-like protein
bta-miR-484	gene22215	chrNC_037558.1:40821680-40839239:-	gi|594034154|ref|XP_006041792.1|	1277	5e-164	PREDICTED: ankyrin repeat and SOCS box protein 13 [Bubalus bubalis]	gi|594034153|ref|XM_006041730.1|	3152	0	PREDICTED: Bubalus bubalis ankyrin repeat and SOCS box containing 13 (ASB13), mRNA	Q8WXK3	469	3e-155	Ankyrin repeat and SOCS box protein 13	PAE1861	63.2	6e-10	COG0666	pfam12796	Ank_2	Ankyrin repeats (3 copies).	GO:0035556|intracellular signal transduction;GO:0016567|protein ubiquitination;	GO:0005622|intracellular;	.	K10335	ASB13; ankyrin repeat and SOCS box protein 13
bta-miR-34a	gene23977	chrNC_037560.1:31229962-31357131:+	gi|594100551|ref|XP_006073376.1|	11998	0	PREDICTED: C2 domain-containing protein 3 isoform X1 [Bubalus bubalis]	gi|594100550|ref|XM_006073314.1|	7869	0	PREDICTED: Bubalus bubalis C2 calcium-dependent domain containing 3 (C2CD3), transcript variant X1, mRNA	Q4AC94	3761	0	C2 domain-containing protein 3	.	.	.	.	pfam03154	Atrophin-1	Atrophin-1 family. Atrophin-1 is the protein product of the dentatorubral-pallidoluysian atrophy (DRPLA) gene. DRPLA OMIM:125370 is a progressive neurodegenerative disorder. It is caused by the expansion of a CAG repeat in the DRPLA gene on chromosome 12p. This results in an extended polyglutamine region in atrophin-1, that is thought to confer toxicity to the protein, possibly through altering i…	GO:0007420|brain development;GO:0061511|centriole elongation;GO:0042733|embryonic digit morphogenesis;GO:0001947|heart looping;GO:0001701|in utero embryonic development;GO:0021997|neural plate axis specification;GO:0021915|neural tube development;GO:0035058|nonmotile primary cilium assembly;GO:0071539|protein localization to centrosome;GO:0016485|protein processing;GO:0030162|regulation of proteo…	GO:0034451|centriolar satellite;GO:0005814|centriole;GO:0005813|centrosome;GO:0036064|ciliary basal body;GO:0005829|cytosol;	.	K16751	C2CD3; C2 domain-containing protein 3
bta-miR-7857-5p	gene14871	chrNC_037552.1:94318021-94321272:-	gi|965809036|ref|XP_014958924.1|	1007	1e-123	PREDICTED: Krueppel-like factor 14 [Ovis aries musimon]	gi|982980981|ref|XM_001253459.5|	3074	0	PREDICTED: Bos taurus Kruppel-like factor 14 (KLF14), mRNA	Q8TD94	296	2e-89	Krueppel-like factor 14	.	.	.	.	pfam13465	zf-H2C2_2	Zinc-finger double domain.	GO:0045944|positive regulation of transcription from RNA polymerase II promoter;GO:0006351|transcription, DNA-templated;	GO:0005634|nucleus;	GO:0003677|DNA binding;GO:0046872|metal ion binding;	.	.
bta-miR-760-3p	gene6642	chrNC_037547.1:132032252-132049654:+	gi|982933880|ref|XP_015328074.1|	3566	0	PREDICTED: protein FAM160B2 isoform X1 [Bos taurus]	gi|982986535|ref|XR_001496978.1|	3380	0	PREDICTED: Bos taurus family with sequence similarity 160 member B2 (FAM160B2), transcript variant X2, misc_RNA	Q80YR2	1134	0	Protein FAM160B2	.	.	.	.	pfam10257	RAI16-like	Retinoic acid induced 16-like protein. This is the conserved N-terminal 450 residues of a family of proteins described as retinoic acid-induced protein 16-like proteins. The exact function is not known. The proteins are found from worms to humans.	GO:0030036|actin cytoskeleton organization;GO:0051017|actin filament bundle assembly;GO:0051693|actin filament capping;GO:0090527|actin filament reorganization;GO:0035585|calcium-mediated signaling using extracellular calcium source;GO:0035584|calcium-mediated signaling using intracellular calcium source;GO:0071277|cellular response to calcium ion;GO:0071320|cellular response to cAMP;GO:0048821|e…	GO:0005884|actin filament;GO:0031253|cell projection membrane;GO:0030863|cortical cytoskeleton;GO:0016023|cytoplasmic membrane-bounded vesicle;GO:0005829|cytosol;GO:0012505|endomembrane system;GO:0048471|perinuclear region of cytoplasm;GO:0005886|plasma membrane;GO:0031095|platelet dense tubular network membrane;GO:0014731|spectrin-associated cytoskeleton;	GO:0003779|actin binding;GO:0043621|protein self-association;GO:0005102|receptor binding;GO:0030507|spectrin binding;	.	.
bta-miR-409a	gene31226	chrNC_037568.1:12114318-12120493:-	.	.	.	.	gi|850494870|gb|CP011909.1|	265	1e-134	Ovis canadensis canadensis isolate 43U chromosome 24 sequence	.	.	.	.	.	.	.	.	pfam02133	Transp_cyt_pur	Permease for cytosine/purines, uracil, thiamine, allantoin.	.	.	.	.	.
bta-miR-133b	gene4870	chrNC_037547.1:20489033-20508879:-	gi|6755214|ref|NP_035322.1|	1333	3e-173	proteasome activator complex subunit 3 [Mus musculus]	gi|942064541|ref|XM_005899171.2|	2830	0	PREDICTED: Bos mutus proteasome activator subunit 3 (PSME3), transcript variant X2, mRNA	P61291	518	1e-174	Proteasome activator complex subunit 3	.	.	.	.	pfam02252	PA28_beta	Proteasome activator pa28 beta subunit. PA28 activator complex (also known as 11s regulator of 20S proteasome) is a ring shaped hexameric structure of alternating alpha and beta subunits. This family represents the beta subunit. The activator complex binds to the 20S proteasome ana simulates peptidase activity in and ATP-independent manner.	GO:0006915|apoptotic process;GO:0007049|cell cycle;GO:2001237|negative regulation of extrinsic apoptotic signaling pathway;GO:0010950|positive regulation of endopeptidase activity;GO:2000045|regulation of G1/S transition of mitotic cell cycle;GO:0061136|regulation of proteasomal protein catabolic process;	GO:0005737|cytoplasm;GO:0016020|membrane;GO:0005654|nucleoplasm;GO:0008537|proteasome activator complex;GO:0000502|proteasome complex;	GO:0061133|endopeptidase activator activity;GO:0097371|MDM2/MDM4 family protein binding;GO:0002039|p53 binding;	K06698	PSME3; proteasome activator subunit 3 (PA28 gamma)
bta-miR-181b	gene13550	chrNC_037551.1:32875058-32879422:+	gi|311262304|ref|XP_003129119.1|	389	1e-75	PREDICTED: UDP-glucuronosyltransferase 2B18-like [Sus scrofa]	gi|850484145|gb|CP011891.1|	2467	0	Ovis canadensis canadensis isolate 43U chromosome 6 sequence	O75795	112	7e-53	UDP-glucuronosyltransferase 2B17	.	.	.	.	pfam00201	UDPGT	UDP-glucoronosyl and UDP-glucosyl transferase.	GO:0052695|cellular glucuronidation;GO:0009813|flavonoid biosynthetic process;GO:0052696|flavonoid glucuronidation;GO:0008202|steroid metabolic process;	GO:0005789|endoplasmic reticulum membrane;GO:0016021|integral component of membrane;GO:0043231|intracellular membrane-bounded organelle;GO:0016020|membrane;GO:0031090|organelle membrane;	GO:0015020|glucuronosyltransferase activity;	K00699	UGT; glucuronosyltransferase [EC:2.4.1.17]
bta-miR-6517	gene28697	chrNC_037564.1:42998465-43188847:-	gi|545493632|ref|XP_005618472.1|	3308	0	PREDICTED: aryl hydrocarbon receptor nuclear translocator 2 isoform X1 [Canis lupus familiaris]	gi|926719245|ref|XM_005695068.2|	6096	0	PREDICTED: Capra hircus aryl-hydrocarbon receptor nuclear translocator 2 (ARNT2), transcript variant X1, mRNA	Q9HBZ2	1264	0	Aryl hydrocarbon receptor nuclear translocator 2	all0219_1	52.8	1e-06	COG2202	pfam14598	PAS_11	PAS domain. This family includes the PAS-B domain of NCOA1 (Nuclear receptor coactivator 1), which binds to an LXXLL motif in the C-terminal region of STAT6 (Signal transducer and activator of transcription 6).	GO:0007420|brain development;GO:0007417|central nervous system development;GO:0001701|in utero embryonic development;GO:0043066|negative regulation of apoptotic process;GO:0008284|positive regulation of cell proliferation;GO:0045893|positive regulation of transcription, DNA-templated;GO:0006355|regulation of transcription, DNA-templated;GO:0032355|response to estradiol;GO:0001666|response to hypo…	GO:0005737|cytoplasm;GO:0005634|nucleus;GO:0005667|transcription factor complex;	GO:0017162|aryl hydrocarbon receptor binding;GO:0046982|protein heterodimerization activity;GO:0000978|RNA polymerase II core promoter proximal region sequence-specific DNA binding;GO:0003700|transcription factor activity, sequence-specific DNA binding;GO:0001077|transcriptional activator activity, RNA polymerase II core promoter proximal region sequence-specific binding;	K15589	ARNT2; aryl hydrocarbon receptor nuclear translocator 2
bta-miR-677	gene12983	chrNC_037550.1:109189711-109213949:+	gi|802976944|ref|XP_011953118.1|	858	4e-100	PREDICTED: LOW QUALITY PROTEIN: collagen alpha-2(VIII) chain [Ovis aries]	gi|594109606|ref|XM_006077593.1|	4352	0	PREDICTED: Bubalus bubalis collagen, type VIII, alpha 2 (COL8A2), mRNA	P25067	328	4e-95	Collagen alpha-2(VIII) chain	.	.	.	.	pfam00386	C1q	C1q domain. C1q is a subunit of the C1 enzyme complex that activates the serum complement system.	GO:0001525|angiogenesis;GO:0048593|camera-type eye morphogenesis;GO:0030574|collagen catabolic process;GO:0050673|epithelial cell proliferation;GO:0030198|extracellular matrix organization;GO:0016337|single organismal cell-cell adhesion;	GO:0005604|basement membrane;GO:0005581|collagen trimer;GO:0005788|endoplasmic reticulum lumen;GO:0005576|extracellular region;GO:0005578|proteinaceous extracellular matrix;	GO:0005201|extracellular matrix structural constituent;GO:0030674|protein binding, bridging;	.	.
bta-miR-664b	gene8808	chrNC_037548.1:97018325-97029875:+	gi|823405907|ref|XP_012417633.1|	485	9e-97	PREDICTED: putative protein FAM10A4 isoform X3 [Odobenus rosmarus divergens]	gi|850480667|gb|CP011888.1|	5387	0	Ovis canadensis canadensis isolate 43U chromosome 3 sequence	P50502	195	5e-93	Hsc70-interacting protein	.	.	.	.	pfam13414	TPR_11	TPR repeat.	GO:0070389|chaperone cofactor-dependent protein refolding;GO:0061084|negative regulation of protein refolding;GO:0006457|protein folding;GO:0051260|protein homooligomerization;	GO:0005737|cytoplasm;GO:0005829|cytosol;GO:0070062|extracellular exosome;GO:0043234|protein complex;	GO:0032564|dATP binding;GO:0030674|protein binding, bridging;	K09560	ST13; suppressor of tumorigenicity protein 13
bta-miR-34c	gene2385	chrNC_037546.1:23524949-23525874:+	gi|297489229|ref|XP_002697454.1|	989	8e-131	PREDICTED: olfactory receptor 1361 [Bos taurus]	gi|297489228|ref|XM_002697408.1|	727	0	PREDICTED: Bos taurus olfactory receptor 1361 (LOC785779), mRNA	Q8VFM9	197	6e-59	Olfactory receptor 24	.	.	.	.	pfam13853	7tm_4	Olfactory receptor. The members of this family are transmembrane olfactory receptors.	GO:0007186|G-protein coupled receptor signaling pathway;GO:0007608|sensory perception of smell;	GO:0016021|integral component of membrane;GO:0005886|plasma membrane;	GO:0004930|G-protein coupled receptor activity;GO:0004984|olfactory receptor activity;	K04257	OLFR; olfactory receptor
bta-miR-2285ce	gene11717	chrNC_037550.1:18658247-18663248:+	gi|965906697|ref|XP_014945920.1|	1176	3e-144	PREDICTED: C2 calcium-dependent domain-containing protein 4D-like [Ovis aries musimon]	gi|982978583|ref|XM_010826824.2|	2318	0	PREDICTED: Bos taurus C2 calcium-dependent domain containing 4D (C2CD4D), transcript variant X2, mRNA	B7Z1M9	368	7e-114	C2 calcium-dependent domain-containing protein 4D	.	.	.	.	pfam00168	C2	C2 domain.	.	GO:0005886|plasma membrane;	GO:0005509|calcium ion binding;GO:0005544|calcium-dependent phospholipid binding;	.	.
bta-miR-10182-5p	gene7815	chrNC_037548.1:37620040-37700151:+	gi|859927559|ref|XP_012903255.1|	2521	0	PREDICTED: serine/threonine-protein kinase 38-like isoform X1 [Mustela putorius furo]	gi|742186833|ref|XM_010856014.1|	4109	0	PREDICTED: Bison bison bison serine/threonine kinase 38 like (STK38L), mRNA	Q9Y2H1	961	0	Serine/threonine-protein kinase 38-like	.	.	.	.	pfam00069	Pkinase	Protein kinase domain.	GO:0035556|intracellular signal transduction;GO:0018105|peptidyl-serine phosphorylation;GO:0006468|protein phosphorylation;GO:0051128|regulation of cellular component organization;	GO:0015629|actin cytoskeleton;GO:0005737|cytoplasm;GO:0016020|membrane;	GO:0005524|ATP binding;GO:0000287|magnesium ion binding;GO:0004674|protein serine/threonine kinase activity;	K08790	STK38, NDR; serine/threonine kinase 38 [EC:2.7.11.1]
bta-miR-139	gene21797	chrNC_037558.1:19375282-19421356:-	gi|594047457|ref|XP_006048146.1|	3730	0	PREDICTED: acetyl-coenzyme A synthetase, cytoplasmic isoform X1 [Bubalus bubalis]	gi|594047456|ref|XM_006048084.1|	2963	0	PREDICTED: Bubalus bubalis acyl-CoA synthetase short-chain family member 2 (ACSS2), transcript variant X1, mRNA	Q9NR19	1310	0	Acetyl-coenzyme A synthetase, cytoplasmic	PA4733	723	0	COG0365	pfam00501	AMP-binding	AMP-binding enzyme.	GO:0019413|acetate biosynthetic process;GO:0019427|acetyl-CoA biosynthetic process from acetate;GO:0006069|ethanol oxidation;GO:0008610|lipid biosynthetic process;GO:0019542|propionate biosynthetic process;	GO:0005737|cytoplasm;GO:0005829|cytosol;GO:0043231|intracellular membrane-bounded organelle;GO:0005654|nucleoplasm;	GO:0003987|acetate-CoA ligase activity;GO:0016208|AMP binding;GO:0005524|ATP binding;	K01895	ACSS, acs; acetyl-CoA synthetase [EC:6.2.1.1]
bta-miR-484	gene28779	chrNC_037564.1:47970933-48003384:-	gi|594068721|ref|XP_006058281.1|	3096	0	PREDICTED: zinc finger protein 710 isoform X1 [Bubalus bubalis]	gi|983003577|ref|XM_010799953.2|	4239	0	PREDICTED: Bos taurus zinc finger protein 710 (ZNF710), transcript variant X2, mRNA	Q8N1W2	1103	0	Zinc finger protein 710	.	.	.	.	pfam13465	zf-H2C2_2	Zinc-finger double domain.	GO:0006357|regulation of transcription from RNA polymerase II promoter;GO:0006351|transcription, DNA-templated;	GO:0005634|nucleus;	GO:0003677|DNA binding;GO:0046872|metal ion binding;GO:0003712|transcription cofactor activity;	.	.
bta-miR-1839	gene8740	chrNC_037548.1:93780106-93783827:-	gi|803042752|ref|XP_004006339.2|	688	1e-80	PREDICTED: pro-FMRFamide-related neuropeptide FF isoform X1 [Ovis aries]	gi|594046199|ref|XM_006047495.1|	3247	0	PREDICTED: Bubalus bubalis neuropeptide FF-amide peptide precursor (NPFF), mRNA	Q9TUX7	199	9e-58	Pro-FMRFamide-related neuropeptide FF	.	.	.	.	pfam15085	NPFF	Neuropeptide FF.	GO:0060079|excitatory postsynaptic potential;GO:0007218|neuropeptide signaling pathway;	GO:0043679|axon terminus;GO:0030425|dendrite;GO:0005615|extracellular space;GO:0043204|perikaryon;GO:0098794|postsynapse;	GO:0001664|G-protein coupled receptor binding;GO:0005184|neuropeptide hormone activity;	K05247	NPFF; neuropeptide FF-amide peptide
bta-miR-181b	gene27150	chrNC_037562.1:57821252-57834075:+	gi|594084782|ref|XP_006065943.1|	3224	0	PREDICTED: LOW QUALITY PROTEIN: zinc finger protein 432 [Bubalus bubalis]	gi|965970443|ref|XM_012094697.2|	4104	0	PREDICTED: Ovis aries zinc finger protein 432 (ZNF432), transcript variant X1, mRNA	O94892	1014	0	Zinc finger protein 432	.	.	.	.	pfam01352	KRAB	KRAB box. The KRAB domain (or Kruppel-associated box) is present in about a third of zinc finger proteins containing C2H2 fingers. The KRAB domain is found to be involved in protein-protein interactions. The KRAB domain is generally encoded by two exons. The regions coded by the two exons are known as KRAB-A and KRAB-B. The A box plays an important role in repression by binding to corepressors, w…	GO:0006355|regulation of transcription, DNA-templated;GO:0006351|transcription, DNA-templated;	GO:0005634|nucleus;	GO:0003677|DNA binding;GO:0046872|metal ion binding;GO:0003700|transcription factor activity, sequence-specific DNA binding;	K09228	KRAB; KRAB domain-containing zinc finger protein
bta-miR-146a	gene26900	chrNC_037562.1:53751587-53756971:-	gi|594088145|ref|XP_006067529.1|	1818	0	PREDICTED: prostacyclin receptor [Bubalus bubalis]	gi|742174099|ref|XM_010852638.1|	3774	0	PREDICTED: Bison bison bison prostaglandin I2 (prostacyclin) receptor (IP) (PTGIR), mRNA	P79393	660	0	Prostacyclin receptor	.	.	.	.	pfam00001	7tm_1	7 transmembrane receptor (rhodopsin family). This family contains, amongst other G-protein-coupled receptors (GCPRs), members of the opsin family, which have been considered to be typical members of the rhodopsin superfamily. They share several motifs, mainly the seven transmembrane helices, GCPRs of the rhodopsin superfamily. All opsins bind a chromophore, such as 11-cis-retinal. The function of…	GO:0007189|adenylate cyclase-activating G-protein coupled receptor signaling pathway;GO:0071799|cellular response to prostaglandin D stimulus;GO:0006954|inflammatory response;GO:0007204|positive regulation of cytosolic calcium ion concentration;	GO:0005887|integral component of plasma membrane;	GO:0016501|prostacyclin receptor activity;	.	.
bta-miR-146a	gene4104	chrNC_037546.1:179228570-179297215:-	gi|594062956|ref|XP_006055522.1|	6808	0	PREDICTED: AT-rich interactive domain-containing protein 1A isoform X1 [Bubalus bubalis]	gi|594062959|ref|XM_006055462.1|	6131	0	PREDICTED: Bubalus bubalis AT rich interactive domain 1A (SWI-like) (ARID1A), transcript variant X3, mRNA	O14497	2589	0	AT-rich interactive domain-containing protein 1A	.	.	.	.	pfam12031	DUF3518	Domain of unknown function (DUF3518). This presumed domain is functionally uncharacterized. This domain is found in eukaryotes. This domain is about 260 amino acids in length. This domain is found associated with pfam01388.	GO:0030521|androgen receptor signaling pathway;GO:0043044|ATP-dependent chromatin remodeling;GO:0003205|cardiac chamber development;GO:0055007|cardiac muscle cell differentiation;GO:0016569|covalent chromatin modification;GO:0006338|chromatin remodeling;GO:0048096|chromatin-mediated maintenance of transcription;GO:0030900|forebrain development;GO:0042921|glucocorticoid receptor signaling pathway;…	GO:0071565|nBAF complex;GO:0071564|npBAF complex;GO:0000790|nuclear chromatin;GO:0005654|nucleoplasm;GO:0005634|nucleus;GO:0016514|SWI/SNF complex;	GO:0003677|DNA binding;GO:0016922|ligand-dependent nuclear receptor binding;GO:0003713|transcription coactivator activity;	K11653	ARID1; AT-rich interactive domain-containing protein 1
bta-miR-432	gene12023	chrNC_037550.1:25995513-26045991:-	gi|594060081|ref|XP_006054154.1|	4975	0	PREDICTED: transcription termination factor 2 isoform X1 [Bubalus bubalis]	gi|594060080|ref|XM_006054092.1|	3367	0	PREDICTED: Bubalus bubalis transcription termination factor, RNA polymerase II (TTF2), transcript variant X1, mRNA	Q9UNY4	1395	0	Transcription termination factor 2	.	.	.	.	pfam00176	SNF2_N	SNF2 family N-terminal domain. This domain is found in proteins involved in a variety of processes including transcription regulation (e.g., SNF2, STH1, brahma, MOT1), DNA repair (e.g., ERCC6, RAD16, RAD5), DNA recombination (e.g., RAD54), and chromatin unwinding (e.g., ISWI) as well as a variety of other proteins with little functional information (e.g., lodestar, ETL1).	GO:0006353|DNA-templated transcription, termination;GO:0006397|mRNA processing;GO:0006355|regulation of transcription, DNA-templated;GO:0008380|RNA splicing;GO:0006369|termination of RNA polymerase II transcription;	GO:0005737|cytoplasm;GO:0005681|spliceosomal complex;GO:0008023|transcription elongation factor complex;	GO:0005524|ATP binding;GO:0008026|ATP-dependent helicase activity;GO:0003677|DNA binding;GO:0008094|DNA-dependent ATPase activity;GO:0008270|zinc ion binding;	K15173	TTF2; transcription termination factor 2 [EC:3.6.4.-]
bta-miR-146a	gene32383	chrNC_037569.1:46311937-46576380:-	gi|594060554|ref|XP_006054379.1|	3742	0	PREDICTED: myotubularin-related protein 8 [Bubalus bubalis]	gi|594060553|ref|XM_006054317.1|	2370	0	PREDICTED: Bubalus bubalis myotubularin related protein 8 (MTMR8), mRNA	Q96EF0	1252	0	Myotubularin-related protein 8	.	.	.	.	pfam06602	Myotub-related	Myotubularin-like phosphatase domain. This family represents the phosphatase domain within eukaryotic myotubularin-related proteins. Myotubularin is a dual-specific lipid phosphatase that dephosphorylates phosphatidylinositol 3-phosphate and phosphatidylinositol (3,5)-bi-phosphate. Mutations in gene encoding myotubularin-related proteins have been associated with disease.	GO:0046856|phosphatidylinositol dephosphorylation;GO:0010506|regulation of autophagy;	GO:0005635|nuclear envelope;	GO:0052629|phosphatidylinositol-3,5-bisphosphate 3-phosphatase activity;GO:0004438|phosphatidylinositol-3-phosphatase activity;GO:0004725|protein tyrosine phosphatase activity;	K18083	MTMR6_7_8; myotubularin-related protein 6/7/8 [EC:3.1.3.64 3.1.3.95]
bta-miR-2318	gene5493	chrNC_037547.1:37142014-37239560:+	gi|594072538|ref|XP_006060100.1|	4285	0	PREDICTED: rab GTPase-binding effector protein 1 isoform X1 [Bubalus bubalis]	gi|300798382|ref|NM_001193161.1|	5122	0	Bos taurus rabaptin, RAB GTPase binding effector protein 1 (RABEP1), mRNA	Q15276	1612	0	Rab GTPase-binding effector protein 1	.	.	.	.	pfam09311	Rab5-bind	Rabaptin-like protein. Members of this family are predominantly found in Rabaptin and allow for binding to the GTPase Rab5. This interaction is necessary and sufficient for Rab5-dependent recruitment of Rabaptin5 to early endosomal membranes.	GO:0006915|apoptotic process;GO:0006897|endocytosis;GO:0061025|membrane fusion;GO:0015031|protein transport;GO:0016192|vesicle-mediated transport;	GO:0005769|early endosome;GO:0030139|endocytic vesicle;GO:0005768|endosome;GO:0043231|intracellular membrane-bounded organelle;GO:0055037|recycling endosome;	GO:0005096|GTPase activator activity;GO:0042803|protein homodimerization activity;	K12480	RABEP1; Rab GTPase-binding effector protein 1
bta-miR-495	gene12849	chrNC_037550.1:102511687-102517561:+	gi|594089911|ref|XP_006068369.1|	1636	0	PREDICTED: putative olfactory receptor 2B3-like [Bubalus bubalis]	gi|850474981|gb|CP011886.1|	1282	0	Ovis canadensis canadensis isolate 43U chromosome 1 sequence	O76000	310	7e-93	Putative olfactory receptor 2B3	.	.	.	.	pfam13853	7tm_4	Olfactory receptor. The members of this family are transmembrane olfactory receptors.	GO:0007186|G-protein coupled receptor signaling pathway;GO:0007608|sensory perception of smell;	GO:0016021|integral component of membrane;GO:0005886|plasma membrane;	GO:0004930|G-protein coupled receptor activity;GO:0004984|olfactory receptor activity;	K04257	OLFR; olfactory receptor
bta-miR-1248	gene821	chrNC_037545.1:111690567-111690673:-	gi|444723314|gb|ELW63972.1|	132	9e-09	CDGSH iron-sulfur domain-containing protein 3, mitochondrial [Tupaia chinensis]	gi|937347942|ref|NG_043235.1|	71	8e-28	Homo sapiens RNA, U6 small nuclear 842, pseudogene (RNU6-842P) on chromosome 8	.	.	.	.	.	.	.	.	pfam10208	Armet	Degradation arginine-rich protein for mis-folding. This is a family of small proteins of approximately 170 residues which contain four di-sulfide bridges that are highly conserved from nematodes to humans. Armet is a soluble protein resident in the endoplasmic reticulum and induced by ER stress. It appears to be involved with dealing with mis-folded proteins in the ER, thus in quality control of …	.	.	.	.	.
bta-miR-677	gene19428	chrNC_037555.1:100087950-100159221:-	gi|594110980|ref|XP_006078326.1|	6906	0	PREDICTED: LOW QUALITY PROTEIN: probable ATP-dependent RNA helicase YTHDC2-like [Bubalus bubalis]	gi|742123955|ref|XM_010840950.1|	6021	0	PREDICTED: Bison bison bison YTH domain containing 2 (YTHDC2), mRNA	B2RR83	2620	0	Probable ATP-dependent RNA helicase YTHDC2	SPBC15C4.05	214	7e-55	COG1643	pfam04146	YTH	YT521-B-like domain. A protein of the YTH family has been shown to selectively remove transcripts of meiosis-specific genes expressed in mitotic cells. It has been speculated that in higher eukaryotic YTH-family members may be involved in similar mechanisms to suppress gene regulation during gametogenesis or general silencing. The rat protein YT521-B is a tyrosine-phosphorylated nuclear protein, …	GO:0044829|positive regulation by host of viral genome replication;GO:0070555|response to interleukin-1;GO:0034612|response to tumor necrosis factor;GO:0006396|RNA processing;	GO:0005737|cytoplasm;GO:0005783|endoplasmic reticulum;GO:0005634|nucleus;	GO:0005524|ATP binding;GO:0004004|ATP-dependent RNA helicase activity;GO:1990247|N6-methyladenosine-containing RNA binding;GO:0044822|poly(A) RNA binding;GO:0070063|RNA polymerase binding;GO:0008186|RNA-dependent ATPase activity;	.	.
bta-miR-1839	gene21392	chrNC_037557.1:76491835-76552940:+	gi|594058618|ref|XP_006053467.1|	1334	2e-164	PREDICTED: coiled-coil domain-containing protein 122 [Bubalus bubalis]	gi|965855104|ref|XM_012142054.2|	2705	0	PREDICTED: Ovis aries musimon coiled-coil domain containing 122 (CCDC122), mRNA	Q5T0U0	397	2e-123	Coiled-coil domain-containing protein 122	.	.	.	.	pfam05557	MAD	Mitotic checkpoint protein. This family consists of several eukaryotic mitotic checkpoint (Mitotic arrest deficient or MAD) proteins. The mitotic spindle checkpoint monitors proper attachment of the bipolar spindle to the kinetochores of aligned sister chromatids and causes a cell cycle arrest in prometaphase when failures occur. Multiple components of the mitotic spindle checkpoint have been ide…	.	GO:0005777|peroxisome;	GO:0005507|copper ion binding;	.	.
bta-miR-1260b	gene24805	chrNC_037560.1:70626441-71031730:-	gi|594052644|ref|XP_006050633.1|	2139	0	PREDICTED: mastermind-like protein 2 [Bubalus bubalis]	gi|594052643|ref|XM_006050571.1|	7487	0	PREDICTED: Bubalus bubalis mastermind-like 2 (Drosophila) (MAML2), mRNA	A5D7F6	824	0	Mastermind-like protein 2	.	.	.	.	pfam09596	MamL-1	MamL-1 domain. The MamL-1 domain is a polypeptide of up to 70 residues, numbers 15-67 of which adopt an elongated kinked helix that wraps around ANK and CSL forming one of the complexes in the build-up of the Notch transcriptional complex for recruiting general transcription factors.	GO:0007221|positive regulation of transcription of Notch receptor target;GO:0006351|transcription, DNA-templated;	GO:0016607|nuclear speck;	GO:0003713|transcription coactivator activity;	K06061	MAML; mastermind
bta-miR-760-3p	gene27585	chrNC_037563.1:1786810-1794709:+	gi|594105259|ref|XP_006075587.1|	1744	0	PREDICTED: forkhead box protein I1 isoform X1 [Bubalus bubalis]	gi|594105258|ref|XM_006075525.1|	2201	0	PREDICTED: Bubalus bubalis forkhead box I1 (FOXI1), transcript variant X1, mRNA	Q922I5	548	2e-176	Forkhead box protein I1	SPBC4C3.05	112	4e-24	COG5025	pfam00250	Fork_head	Fork head domain.	GO:0042472|inner ear morphogenesis;GO:0045944|positive regulation of transcription from RNA polymerase II promoter;GO:0045893|positive regulation of transcription, DNA-templated;	GO:0005634|nucleus;	GO:0000978|RNA polymerase II core promoter proximal region sequence-specific DNA binding;GO:0043565|sequence-specific DNA binding;GO:0003700|transcription factor activity, sequence-specific DNA binding;GO:0044212|transcription regulatory region DNA binding;GO:0001077|transcriptional activator activity, RNA polymerase II core promoter proximal region sequence-specific binding;	K09401	FOXI; forkhead box protein I
bta-miR-146a	gene28558	chrNC_037564.1:35149727-35179345:-	gi|594045919|ref|XP_006047422.1|	2520	0	PREDICTED: stimulated by retinoic acid gene 6 protein homolog isoform X7 [Bubalus bubalis]	gi|594045928|ref|XM_006047365.1|	2583	0	PREDICTED: Bubalus bubalis stimulated by retinoic acid 6 (STRA6), transcript variant X12, mRNA	Q0V8E7	957	0	Stimulated by retinoic acid gene 6 protein homolog	.	.	.	.	pfam14752	RBP_receptor	Retinol binding protein receptor. Proteins in this family function as retinol binding protein receptors.	.	GO:0016021|integral component of membrane;GO:0005886|plasma membrane;	GO:0004872|receptor activity;GO:0051183|vitamin transporter activity;	.	.
bta-miR-1248	gene11783	chrNC_037550.1:20058717-20071747:-	gi|826334825|ref|XP_012514295.1|	405	4e-43	PREDICTED: 28S ribosomal protein S21, mitochondrial isoform X3 [Propithecus coquereli]	gi|528942808|ref|XM_005203931.1|	1829	0	PREDICTED: Bos taurus mitochondrial ribosomal protein S21 (MRPS21), transcript variant X1, mRNA	P82920	146	3e-40	28S ribosomal protein S21, mitochondrial	.	.	.	.	pfam13000	Acatn	Acetyl-coenzyme A transporter 1. The mouse Acatn is a 61 kDa hydrophobic protein with six to 10 transmembrane domains. It appears to promote 9-O-acetylation in gangliosides.	GO:0032543|mitochondrial translation;GO:0070125|mitochondrial translational elongation;GO:0070124|mitochondrial translational initiation;	GO:0005743|mitochondrial inner membrane;GO:0005763|mitochondrial small ribosomal subunit;	GO:0003735|structural constituent of ribosome;	K02970	RP-S21, MRPS21, rpsU; small subunit ribosomal protein S21
bta-miR-493	gene29927	chrNC_037566.1:15781863-15848427:+	gi|594104725|ref|XP_006075339.1|	1962	0	PREDICTED: lipoxygenase homology domain-containing protein 1 [Bubalus bubalis]	gi|594104724|ref|XM_006075277.1|	759	0	PREDICTED: Bubalus bubalis lipoxygenase homology domains 1 (LOXHD1), mRNA	C8YR32	740	0	Lipoxygenase homology domain-containing protein 1	.	.	.	.	pfam01477	PLAT	PLAT/LH2 domain. This domain is found in a variety of membrane or lipid associated proteins. It is called the PLAT (Polycystin-1, Lipoxygenase, Alpha-Toxin) domain or LH2 (Lipoxygenase homology) domain. The known structure of pancreatic lipase shows this domain binds to procolipase pfam01114, which mediates membrane association. So it appears possible that this domain mediates membrane attachment…	GO:0050982|detection of mechanical stimulus;GO:0007605|sensory perception of sound;	GO:0016020|membrane;GO:0032420|stereocilium;	GO:0005262|calcium channel activity;	.	.
bta-miR-145	gene15773	chrNC_037553.1:58824032-58829137:-	gi|742167141|ref|XP_010848937.1|	3454	0	PREDICTED: protocadherin gamma-A3-like [Bison bison bison]	gi|965938662|ref|XM_015096097.1|	3101	0	PREDICTED: Ovis aries protocadherin gamma-C4 (LOC101105495), transcript variant X9, mRNA	Q5DRB7	1174	0	Protocadherin gamma-A3	.	.	.	.	pfam08266	Cadherin_2	Cadherin-like. This cadherin domain is usually the most N-terminal copy of the domain.	GO:0007156|homophilic cell adhesion via plasma membrane adhesion molecules;	GO:0016021|integral component of membrane;GO:0005886|plasma membrane;	GO:0005509|calcium ion binding;	K16495	PCDHGA; protocadherin gamma subfamily A
bta-miR-2411-3p	gene18487	chrNC_037555.1:49951034-50343633:+	gi|965847005|ref|XP_014963072.1|	2461	0	PREDICTED: transcription factor 12 isoform X6 [Ovis aries musimon]	gi|965946821|ref|XM_015097013.1|	8085	0	PREDICTED: Ovis aries transcription factor 12 (TCF12), transcript variant X2, mRNA	Q61286	784	0	Transcription factor 12	.	.	.	.	pfam00010	HLH	Helix-loop-helix DNA-binding domain.	GO:0010628|positive regulation of gene expression;GO:0045666|positive regulation of neuron differentiation;GO:0045944|positive regulation of transcription from RNA polymerase II promoter;GO:0045893|positive regulation of transcription, DNA-templated;	GO:0005737|cytoplasm;GO:0000790|nuclear chromatin;GO:0005634|nucleus;GO:0090575|RNA polymerase II transcription factor complex;GO:0005667|transcription factor complex;	GO:0043425|bHLH transcription factor binding;GO:0035497|cAMP response element binding;GO:0003677|DNA binding;GO:0070888|E-box binding;GO:0046982|protein heterodimerization activity;GO:0042803|protein homodimerization activity;GO:0000978|RNA polymerase II core promoter proximal region sequence-specific DNA binding;GO:0046332|SMAD binding;GO:0003700|transcription factor activity, sequence-specific …	K15603	TCF4_12; transcription factor 4/12
bta-miR-2285f	gene12237	chrNC_037550.1:42548826-42736128:-	gi|594051049|ref|XP_006049864.1|	2706	0	PREDICTED: dual specificity protein phosphatase CDC14A isoform X2 [Bubalus bubalis]	gi|594051050|ref|XM_006049803.1|	1957	0	PREDICTED: Bubalus bubalis cell division cycle 14A (CDC14A), transcript variant X3, mRNA	Q9UNH5	986	0	Dual specificity protein phosphatase CDC14A	SPAC1782.09c	254	3e-72	COG2453	pfam14671	DSPn	Dual specificity protein phosphatase, N-terminal half. The active core of the dual specificity protein phosphatase is made up of two globular domains both with the DSP-like fold. This family represents the N-terminal half of the core. These domains are arranged in tandem, and are associated via an extensive interface to form a single globular whole. The conserved PTP signature motif (Cys-[X]5-Arg…	GO:0051301|cell division;GO:0008283|cell proliferation;GO:0042384|cilium assembly;GO:0071850|mitotic cell cycle arrest;GO:0051256|mitotic spindle midzone assembly;GO:0007096|regulation of exit from mitosis;	GO:0005813|centrosome;GO:0005737|cytoplasm;GO:0072686|mitotic spindle;GO:0005654|nucleoplasm;GO:0005634|nucleus;GO:0000922|spindle pole;	GO:0004721|phosphoprotein phosphatase activity;GO:0004722|protein serine/threonine phosphatase activity;GO:0004725|protein tyrosine phosphatase activity;GO:0008138|protein tyrosine/serine/threonine phosphatase activity;	K06639	CDC14; cell division cycle 14 [EC:3.1.3.16 3.1.3.48]
bta-miR-409a	gene28432	chrNC_037564.1:22826397-22834658:+	gi|927159570|ref|XP_001925375.3|	875	2e-101	PREDICTED: homeobox protein Nkx-2.8 isoform X1 [Sus scrofa]	gi|850491796|gb|CP011903.1|	3954	0	Ovis canadensis canadensis isolate 43U chromosome 18 sequence	O15522	240	3e-69	Homeobox protein Nkx-2.8	.	.	.	.	pfam00046	Homeobox	Homeobox domain.	GO:0007409|axonogenesis;GO:0001889|liver development;GO:0030324|lung development;GO:0050680|negative regulation of epithelial cell proliferation;GO:0045944|positive regulation of transcription from RNA polymerase II promoter;GO:0006366|transcription from RNA polymerase II promoter;GO:0006351|transcription, DNA-templated;	GO:0005634|nucleus;	GO:0003690|double-stranded DNA binding;GO:0000978|RNA polymerase II core promoter proximal region sequence-specific DNA binding;GO:0043565|sequence-specific DNA binding;GO:0003700|transcription factor activity, sequence-specific DNA binding;GO:0001077|transcriptional activator activity, RNA polymerase II core promoter proximal region sequence-specific binding;	K09347	NKX2-8; homeobox protein Nkx-2.8
bta-miR-1260b	gene31203	chrNC_037568.1:9119218-9136561:-	gi|833496433|ref|XP_012770936.1|	168	3e-10	hypothetical protein, conserved [Babesia bigemina]	gi|594066345|ref|XR_327431.1|	937	0	PREDICTED: Bubalus bubalis uncharacterized LOC102393064 (LOC102393064), misc_RNA	.	.	.	.	.	.	.	.	pfam15069	FAM163	FAM163 family. This protein family is alternatively named Neuroblastoma-derived secretory proteins. Highly expressed in neuroblastoma compared to other tissues, suggesting that it may be used as a marker for metastasis in bone marrow.	.	.	.	.	.
bta-miR-6517	gene2539	chrNC_037546.1:25476976-25480996:-	gi|594034487|ref|XP_006041949.1|	2173	0	PREDICTED: sialidase-1 [Bubalus bubalis]	gi|594034486|ref|XM_006041887.1|	1913	0	PREDICTED: Bubalus bubalis sialidase 1 (lysosomal sialidase) (NEU1), mRNA	A6BMK7	835	0	Sialidase-1	Cgl1519	76.6	5e-14	COG4409	pfam13088	BNR_2	BNR repeat-like domain. This family of proteins contains BNR-like repeats suggesting these proteins may act as sialidases.	GO:0006689|ganglioside catabolic process;GO:0009313|oligosaccharide catabolic process;	GO:0030054|cell junction;GO:0016023|cytoplasmic membrane-bounded vesicle;GO:0070062|extracellular exosome;GO:0043202|lysosomal lumen;GO:0005765|lysosomal membrane;GO:0005764|lysosome;GO:0016020|membrane;GO:0005886|plasma membrane;	GO:0052794|exo-alpha-(2->3)-sialidase activity;GO:0052795|exo-alpha-(2->6)-sialidase activity;GO:0052796|exo-alpha-(2->8)-sialidase activity;GO:0004308|exo-alpha-sialidase activity;	K01186	NEU1; sialidase-1 [EC:3.2.1.18]
bta-miR-146b	gene30595	chrNC_037567.1:23798526-23804079:-	gi|594088738|ref|XP_006067812.1|	1713	0	PREDICTED: calcium homeostasis modulator protein 2 isoform X1 [Bubalus bubalis]	gi|594088739|ref|XM_006067751.1|	2087	0	PREDICTED: Bubalus bubalis calcium homeostasis modulator 2 (CALHM2), transcript variant X2, mRNA	Q2HJ63	649	0	Calcium homeostasis modulator protein 2	.	.	.	.	pfam14798	Ca_hom_mod	Calcium homeostasis modulator. This family of proteins control cytosolic calcium concentration. They are transmembrane proteins which may be pore-forming ion channels.	GO:0034220|ion transmembrane transport;	GO:0005887|integral component of plasma membrane;	GO:0005261|cation channel activity;	.	.
bta-miR-2310	gene28481	chrNC_037564.1:25292548-26256979:-	gi|982960518|ref|XP_015314776.1|	3586	0	PREDICTED: neuronal PAS domain-containing protein 3, partial [Bos taurus]	gi|594066072|ref|XM_006056955.1|	5735	0	PREDICTED: Bubalus bubalis neuronal PAS domain protein 3 (NPAS3), mRNA	Q8IXF0	1330	0	Neuronal PAS domain-containing protein 3	.	.	.	.	pfam08447	PAS_3	PAS fold. The PAS fold corresponds to the structural domain that has previously been defined as PAS and PAC motifs. The PAS fold appears in archaea, eubacteria and eukarya.	GO:0032502|developmental process;GO:0045893|positive regulation of transcription, DNA-templated;GO:0006357|regulation of transcription from RNA polymerase II promoter;GO:0006351|transcription, DNA-templated;	GO:0005737|cytoplasm;GO:0005654|nucleoplasm;	GO:0003677|DNA binding;GO:0000981|RNA polymerase II transcription factor activity, sequence-specific DNA binding;	K09098	NPAS1_3; neuronal PAS domain-containing protein 1/3
bta-miR-677	gene17302	chrNC_037554.1:15579547-15608203:+	gi|329664830|ref|NP_001192697.1|	2594	0	zinc finger and BTB domain-containing protein 2 [Bos taurus]	gi|594115120|ref|XM_006080208.1|	2954	0	PREDICTED: Bubalus bubalis zinc finger and BTB domain containing 2 (ZBTB2), mRNA	Q8N680	979	0	Zinc finger and BTB domain-containing protein 2	.	.	.	.	pfam00651	BTB	BTB/POZ domain. The BTB (for BR-C, ttk and bab) or POZ (for Pox virus and Zinc finger) domain is present near the N-terminus of a fraction of zinc finger (pfam00096) proteins and in proteins that contain the pfam01344 motif such as Kelch and a family of pox virus proteins. The BTB/POZ domain mediates homomeric dimerization and in some instances heteromeric dimerization. The structure of the dimer…	GO:0006355|regulation of transcription, DNA-templated;GO:0006351|transcription, DNA-templated;	GO:0005634|nucleus;	GO:0003677|DNA binding;GO:0046872|metal ion binding;	K10489	ZBTB2; zinc finger and BTB domain-containing protein 2
bta-miR-7	gene17294	chrNC_037554.1:14425886-14921494:+	gi|942042727|ref|XP_014332414.1|	43821	0	PREDICTED: LOW QUALITY PROTEIN: nesprin-1 [Bos mutus]	gi|965846103|ref|XM_012137965.2|	25363	0	PREDICTED: Ovis aries musimon spectrin repeat containing, nuclear envelope 1 (SYNE1), transcript variant X25, mRNA	Q8NF91	15290	0	Nesprin-1	ECU09g0290	128	1e-28	COG5069	pfam01576	Myosin_tail_1	Myosin tail. The myosin molecule is a multi-subunit complex made up of two heavy chains and four light chains it is a fundamental contractile protein found in all eukaryote cell types. This family consists of the coiled-coil myosin heavy chain tail region. The coiled-coil is composed of the tail from two molecules of myosin. These can then assemble into the macromolecular thick filament. The coil…	GO:0090286|cytoskeletal anchoring at nuclear membrane;GO:0007030|Golgi organization;GO:0042692|muscle cell differentiation;GO:0090292|nuclear matrix anchoring at nuclear membrane;GO:0006997|nucleus organization;	GO:0005737|cytoplasm;GO:0005856|cytoskeleton;GO:0005794|Golgi apparatus;GO:0016021|integral component of membrane;GO:0034993|LINC complex;GO:0005635|nuclear envelope;GO:0031965|nuclear membrane;GO:0005640|nuclear outer membrane;GO:0005654|nucleoplasm;GO:0005634|nucleus;GO:0045211|postsynaptic membrane;GO:0030017|sarcomere;	GO:0003779|actin binding;GO:0051015|actin filament binding;GO:0005521|lamin binding;GO:0044822|poly(A) RNA binding;GO:0042803|protein homodimerization activity;	K19326	SYNE1; nesprin-1
bta-miR-181b	gene18407	chrNC_037555.1:41468866-41733273:-	gi|594110080|ref|XP_006077883.1|	14346	0	PREDICTED: fibrillin-1 [Bubalus bubalis]	gi|594110079|ref|XM_006077821.1|	9518	0	PREDICTED: Bubalus bubalis fibrillin 1 (FBN1), mRNA	P98133	5536	0	Fibrillin-1	.	.	.	.	pfam06247	Plasmod_Pvs28	Plasmodium ookinete surface protein Pvs28. This family consists of several ookinete surface protein (Pvs28) from several species of Plasmodium. Pvs25 and Pvs28 are expressed on the surface of ookinetes. These proteins are potential candidates for vaccine and induce antibodies that block the infectivity of Plasmodium vivax in immunised animals.	GO:0034199|activation of protein kinase A activity;GO:0009653|anatomical structure morphogenesis;GO:0042593|glucose homeostasis;GO:0006006|glucose metabolic process;GO:0010737|protein kinase A signaling;GO:0090287|regulation of cellular response to growth factor stimulus;	GO:0005576|extracellular region;GO:0005615|extracellular space;GO:0005622|intracellular;GO:0001527|microfibril;	GO:0005509|calcium ion binding;GO:0005201|extracellular matrix structural constituent;GO:0008201|heparin binding;GO:0005179|hormone activity;	K06825	FBN1; fibrillin 1
bta-miR-484	gene32450	chrNC_037569.1:51824672-51848955:-	gi|62751571|ref|NP_001015604.1|	1983	0	probable G-protein coupled receptor 173 [Bos taurus]	gi|594036783|ref|XM_006042981.1|	3998	0	PREDICTED: Bubalus bubalis G protein-coupled receptor 173 (GPR173), mRNA	Q5E9H8	768	0	Probable G-protein coupled receptor 173	.	.	.	.	pfam00001	7tm_1	7 transmembrane receptor (rhodopsin family). This family contains, amongst other G-protein-coupled receptors (GCPRs), members of the opsin family, which have been considered to be typical members of the rhodopsin superfamily. They share several motifs, mainly the seven transmembrane helices, GCPRs of the rhodopsin superfamily. All opsins bind a chromophore, such as 11-cis-retinal. The function of…	GO:2001223|negative regulation of neuron migration;	GO:0016021|integral component of membrane;GO:0005886|plasma membrane;	GO:0004968|gonadotropin-releasing hormone receptor activity;	K04300	SREB3, GPR173; super conserved receptor expressed in brain 3
bta-miR-7	gene10028	chrNC_037549.1:39190720-39224675:+	gi|594107861|ref|XP_006076820.1|	3949	0	PREDICTED: chloride transport protein 6 isoform X1 [Bubalus bubalis]	gi|594107862|ref|XM_006076759.1|	3196	0	PREDICTED: Bubalus bubalis chloride channel, voltage-sensitive 6 (CLCN6), transcript variant X2, mRNA	P51797	1472	0	Chloride transport protein 6	SPBC887.02	99.4	5e-20	COG0038	pfam00654	Voltage_CLC	Voltage gated chloride channel. This family of ion channels contains 10 or 12 transmembrane helices. Each protein forms a single pore. It has been shown that some members of this family form homodimers. In terms of primary structure, they are unrelated to known cation channels or other types of anion channels. Three ClC subfamilies are found in animals. ClC-1 is involved in setting and restoring …	GO:0006884|cell volume homeostasis;GO:1902476|chloride transmembrane transport;GO:0006821|chloride transport;GO:0034220|ion transmembrane transport;GO:0009612|response to mechanical stimulus;GO:0007165|signal transduction;	GO:0010008|endosome membrane;GO:0016021|integral component of membrane;GO:0005765|lysosomal membrane;	GO:0015297|antiporter activity;GO:0005524|ATP binding;GO:0031404|chloride ion binding;GO:0005247|voltage-gated chloride channel activity;	K05015	CLCN6; chloride channel 6
bta-miR-1248	gene16610	chrNC_037553.1:96239680-96248352:-	gi|594090016|ref|XP_006068421.1|	2372	0	PREDICTED: cysteine protease ATG4D [Bubalus bubalis]	gi|594090015|ref|XM_006068359.1|	2125	0	PREDICTED: Bubalus bubalis autophagy related 4D, cysteine peptidase (ATG4D), mRNA	Q684M2	863	0	Cysteine protease ATG4D	.	.	.	.	pfam03416	Peptidase_C54	Peptidase family C54.	GO:0006915|apoptotic process;GO:0000045|autophagosome assembly;GO:0006501|C-terminal protein lipidation;GO:0000422|mitophagy;GO:0044804|nucleophagy;GO:0051697|protein delipidation;GO:0016485|protein processing;GO:0006612|protein targeting to membrane;	GO:0005829|cytosol;GO:0005759|mitochondrial matrix;	GO:0004197|cysteine-type endopeptidase activity;	K08342	ATG4; cysteine protease ATG4 [EC:3.4.22.-]
bta-miR-1248	gene26226	chrNC_037562.1:33602920-33611538:+	.	.	.	.	gi|850489142|gb|CP011899.1|	1480	0	Ovis canadensis canadensis isolate 43U chromosome 14 sequence	.	.	.	.	.	.	.	.	pfam14921	APCDDC	Adenomatosis polyposis coli down-regulated 1. The domain is duplicated in most members of this family. APCDD is directly regulated by the beta-catenin/Tcf complex, and its elevated expression promotes proliferation of colonic epithelial cells in vitro and in vivo. APCDD1 has an N-terminal signal-peptide and a C-terminal transmembrane region. The domain is rich in cysteines, there being up to 12 s…	.	.	.	.	.
bta-miR-370	gene15591	chrNC_037553.1:42862050-42872663:+	gi|926714983|ref|XP_013826970.1|	163	2e-08	PREDICTED: inactive serine/threonine-protein kinase VRK3 isoform X2 [Capra hircus]	gi|850483104|gb|CP011890.1|	2064	0	Ovis canadensis canadensis isolate 43U chromosome 5 sequence	.	.	.	.	.	.	.	.	pfam14897	EpsG	EpsG family. This family of proteins are related to the EpsG protein from B. subtilis. These proteins are likely glycosyl transferases belonging to the membrane protein GT-C clan.	.	.	.	.	.
bta-miR-27a-5p	gene25308	chrNC_037561.1:14582327-14772600:-	gi|927204943|ref|XP_013845809.1|	783	3e-91	PREDICTED: UPF0454 protein C12orf49 homolog isoform X17 [Sus scrofa]	gi|850491151|gb|CP011902.1|	2410	0	Ovis canadensis canadensis isolate 43U chromosome 17 sequence	Q17QN8	302	2e-91	UPF0454 protein C12orf49 homolog	.	.	.	.	pfam10218	DUF2054	Uncharacterized conserved protein (DUF2054). This entry contains 14 conserved cysteines, three of which are CC-dimers. The region is of approximately 200 residues in length but its function is unknown.	.	GO:0005576|extracellular region;	.	.	.
bta-miR-181a	gene20489	chrNC_037556.1:95079313-95311546:-	gi|594049955|ref|XP_006049343.1|	2280	0	PREDICTED: nuclear receptor subfamily 6 group A member 1 isoform X1 [Bubalus bubalis]	gi|982991247|ref|XM_010818276.2|	6375	0	PREDICTED: Bos taurus nuclear receptor subfamily 6 group A member 1 (NR6A1), transcript variant X1, mRNA	A0P8Z4	865	0	Nuclear receptor subfamily 6 group A member 1	.	.	.	.	pfam00105	zf-C4	Zinc finger, C4 type (two domains). In nearly all cases, this is the DNA binding domain of a nuclear hormone receptor. The alignment contains two Zinc finger domains that are too dissimilar to be aligned with each other.	GO:0030154|cell differentiation;GO:0030518|intracellular steroid hormone receptor signaling pathway;GO:0007275|multicellular organismal development;GO:0007283|spermatogenesis;GO:0006351|transcription, DNA-templated;	GO:0005634|nucleus;GO:0005667|transcription factor complex;	GO:0000978|RNA polymerase II core promoter proximal region sequence-specific DNA binding;GO:0004879|RNA polymerase II transcription factor activity, ligand-activated sequence-specific DNA binding;GO:0003707|steroid hormone receptor activity;GO:0008270|zinc ion binding;	K08561	NR6A1, GCNF; germ cell nuclear factor
bta-miR-1248	gene27268	chrNC_037562.1:61124612-61136936:+	gi|594090353|ref|XP_006068584.1|	2483	0	PREDICTED: cationic amino acid transporter 3-like isoform X1 [Bubalus bubalis]	gi|594090354|ref|XM_006068523.1|	2201	0	PREDICTED: Bubalus bubalis cationic amino acid transporter 3-like (LOC102410997), transcript variant X2, mRNA	Q8WY07	519	9e-173	Cationic amino acid transporter 3	lin0648	133	3e-32	COG0531	pfam13906	AA_permease_C	C-terminus of AA_permease. This is the C-terminus of AA-permease enzymes that is not captured by the models pfam00324 and pfam13520.	GO:0006865|amino acid transport;GO:0015809|arginine transport;GO:1903352|L-ornithine transmembrane transport;	GO:0005887|integral component of plasma membrane;GO:0005886|plasma membrane;	GO:0015171|amino acid transmembrane transporter activity;GO:0015297|antiporter activity;GO:0015181|arginine transmembrane transporter activity;GO:0015189|L-lysine transmembrane transporter activity;GO:0000064|L-ornithine transmembrane transporter activity;	K13865	SLC7A3, ATRC3; solute carrier family 7 (cationic amino acid transporter), member 3
bta-miR-145	gene3260	chrNC_037546.1:77679938-77706798:+	.	.	.	.	gi|850477813|gb|CP011887.1|	1586	0	Ovis canadensis canadensis isolate 43U chromosome 2 sequence	.	.	.	.	.	.	.	.	pfam07774	DUF1620	Protein of unknown function (DUF1620). These sequences are mainly derived from predicted eukaryotic proteins. The region in question lies towards the C-terminus of these large proteins and is approximately 300 amino acid residues long.	.	.	.	.	.
bta-miR-7	gene18378	chrNC_037555.1:38142711-38161624:-	gi|803310061|ref|XP_012013400.1|	1572	0	PREDICTED: SH2 domain-containing adapter protein F isoform X1 [Ovis aries musimon]	gi|965891555|ref|XM_012158010.2|	1822	0	PREDICTED: Ovis aries musimon Src homology 2 domain containing F (SHF), transcript variant X1, mRNA	Q7M4L6	524	3e-179	SH2 domain-containing adapter protein F	.	.	.	.	pfam00017	SH2	SH2 domain.	GO:0006915|apoptotic process;	.	.	.	.
bta-miR-181b	gene18600	chrNC_037555.1:60519677-60523212:-	gi|148704663|gb|EDL36610.1|	1015	4e-126	mCG3164, partial [Mus musculus]	gi|742134258|ref|XM_010842243.1|	3401	0	PREDICTED: Bison bison bison ADP-ribosylation factor 6 (ARF6), mRNA	P62332	363	8e-116	ADP-ribosylation factor 6	.	.	.	.	pfam00025	Arf	ADP-ribosylation factor family. Pfam combines a number of different Prosite families together	GO:0030036|actin cytoskeleton organization;GO:0030866|cortical actin cytoskeleton organization;GO:0090162|establishment of epithelial cell polarity;GO:0097284|hepatocyte apoptotic process;GO:0001889|liver development;GO:0033028|myeloid cell apoptotic process;GO:2000171|negative regulation of dendrite development;GO:0030838|positive regulation of actin filament polymerization;GO:0090004|positive r…	GO:0005938|cell cortex;GO:0005769|early endosome;GO:0030139|endocytic vesicle;GO:0070062|extracellular exosome;GO:0031527|filopodium membrane;GO:0005925|focal adhesion;GO:0005794|Golgi apparatus;GO:0043209|myelin sheath;GO:0005886|plasma membrane;GO:0055037|recycling endosome;GO:0055038|recycling endosome membrane;GO:0001726|ruffle;	GO:0005525|GTP binding;	K07941	ARF6; ADP-ribosylation factor 6
bta-miR-6517	gene16723	chrNC_037553.1:98330991-98339103:+	gi|635036371|ref|XP_007993609.1|	1705	0	PREDICTED: ATPase ASNA1 [Chlorocebus sabaeus]	gi|594033846|ref|XM_006041583.1|	1256	0	PREDICTED: Bubalus bubalis arsA arsenite transporter, ATP-binding, homolog 1 (bacterial) (ASNA1), mRNA	O43681	659	0	ATPase ASNA1	SPAC1142.06	347	7e-116	COG0003	pfam02374	ArsA_ATPase	Anion-transporting ATPase. This Pfam family represents a conserved domain, which is sometimes repeated, in an anion-transporting ATPase. The ATPase is involved in the removal of arsenate, antimonite, and arsenate from the cell.	GO:0036498|IRE1-mediated unfolded protein response;GO:0045048|protein insertion into ER membrane;GO:0006810|transport;	GO:0005737|cytoplasm;GO:0005789|endoplasmic reticulum membrane;GO:0070062|extracellular exosome;GO:0005730|nucleolus;GO:0005634|nucleus;	GO:0015105|arsenite transmembrane transporter activity;GO:0005524|ATP binding;GO:0043492|ATPase activity, coupled to movement of substances;GO:0046872|metal ion binding;GO:0005215|transporter activity;	K01551	arsA, ASNA1; arsenite-transporting ATPase [EC:3.6.3.16]
bta-miR-2411-3p	gene5960	chrNC_037547.1:54966279-55369051:-	gi|795571858|ref|XP_011910297.1|	1051	6e-126	PREDICTED: RNA-binding protein Musashi homolog 2 isoform X7 [Cercocebus atys]	gi|982955874|ref|XM_010815702.2|	5635	0	PREDICTED: Bos taurus musashi RNA binding protein 2 (MSI2), transcript variant X1, mRNA	Q920Q6	383	1e-117	RNA-binding protein Musashi homolog 2	.	.	.	.	pfam00076	RRM_1	RNA recognition motif. (a.k.a. RRM, RBD, or RNP domain). The RRM motif is probably diagnostic of an RNA binding protein. RRMs are found in a variety of RNA binding proteins, including various hnRNP proteins, proteins implicated in regulation of alternative splicing, and protein components of snRNPs. The motif also appears in a few single stranded DNA binding proteins. The RRM structure consists o…	GO:0048864|stem cell development;	GO:0005737|cytoplasm;GO:0005844|polysome;	GO:0000166|nucleotide binding;GO:0044822|poly(A) RNA binding;GO:0008266|poly(U) RNA binding;GO:0003727|single-stranded RNA binding;	K14411	MSI; RNA-binding protein Musashi
bta-miR-2314	gene20627	chrNC_037556.1:101038446-101122760:+	gi|821392813|ref|XP_012388310.1|	7986	0	PREDICTED: protein PRRC2B [Orcinus orca]	gi|982991360|ref|XM_015465514.1|	10156	0	PREDICTED: Bos taurus proline-rich coiled-coil 2B (PRRC2B), transcript variant X5, mRNA	Q5JSZ5	1467	0	Protein PRRC2B	.	.	.	.	pfam07001	BAT2_N	BAT2 N-terminus. This family represents the N-terminus (approximately 200 residues) of the proline-rich protein BAT2. BAT2 is similar to other proteins with large proline-rich domains, such as some nuclear proteins, collagens, elastin, and synapsin.	GO:0030154|cell differentiation;	.	GO:0044822|poly(A) RNA binding;	.	.
bta-miR-146b	gene26900	chrNC_037562.1:53751587-53756971:-	gi|594088145|ref|XP_006067529.1|	1818	0	PREDICTED: prostacyclin receptor [Bubalus bubalis]	gi|742174099|ref|XM_010852638.1|	3774	0	PREDICTED: Bison bison bison prostaglandin I2 (prostacyclin) receptor (IP) (PTGIR), mRNA	P79393	660	0	Prostacyclin receptor	.	.	.	.	pfam00001	7tm_1	7 transmembrane receptor (rhodopsin family). This family contains, amongst other G-protein-coupled receptors (GCPRs), members of the opsin family, which have been considered to be typical members of the rhodopsin superfamily. They share several motifs, mainly the seven transmembrane helices, GCPRs of the rhodopsin superfamily. All opsins bind a chromophore, such as 11-cis-retinal. The function of…	GO:0007189|adenylate cyclase-activating G-protein coupled receptor signaling pathway;GO:0071799|cellular response to prostaglandin D stimulus;GO:0006954|inflammatory response;GO:0007204|positive regulation of cytosolic calcium ion concentration;	GO:0005887|integral component of plasma membrane;	GO:0016501|prostacyclin receptor activity;	.	.
bta-miR-1248	gene30133	chrNC_037566.1:37269643-37507428:-	gi|529004808|ref|XP_005224117.1|	3761	0	PREDICTED: GRB2-associated and regulator of MAPK protein isoform X1 [Bos taurus]	gi|594061666|ref|XM_006054847.1|	6486	0	PREDICTED: Bubalus bubalis GRB2 associated, regulator of MAPK1 (GAREM), mRNA	Q9H706	1330	0	GRB2-associated and regulator of MAPK protein 1	.	.	.	.	pfam12736	CABIT	Cell-cycle sustaining, positive selection,. The 'CABIT' domain (for 'cysteine-containing, all- in Themis') is found in a newly identified gene family that has three mammalian homologues (Themis, Icb1 and 9130404H23Rik) that encode proteins with two CABIT domains and a highly conserved proline-rich region. In contrast, Fam59A, Fam59B and related proteins from mammals to cnidarians, including the i…	GO:0071364|cellular response to epidermal growth factor stimulus;GO:0007173|epidermal growth factor receptor signaling pathway;GO:0051781|positive regulation of cell division;GO:0008284|positive regulation of cell proliferation;GO:0070374|positive regulation of ERK1 and ERK2 cascade;	GO:0005886|plasma membrane;	GO:0070064|proline-rich region binding;	.	.
bta-miR-146a	gene31758	chrNC_037568.1:40267302-40276271:+	gi|594071940|ref|XP_006059816.1|	1395	5e-177	PREDICTED: testisin [Bubalus bubalis]	gi|966001478|ref|XM_015103870.1|	1706	0	PREDICTED: Ovis aries testisin (LOC101117984), transcript variant X1, mRNA	Q9JHJ7	315	2e-95	Testisin	VC1649	67	2e-10	COG5640	pfam00089	Trypsin	Trypsin.	GO:0007283|spermatogenesis;	GO:0031225|anchored component of membrane;GO:0016020|membrane;GO:0005886|plasma membrane;	GO:0004252|serine-type endopeptidase activity;GO:0008236|serine-type peptidase activity;	K09625	PRSS21; protease, serine, 21 (testisin) [EC:3.4.21.-]
bta-miR-186	gene11325	chrNC_037550.1:6798019-6799871:-	gi|440895232|gb|ELR47484.1|	164	2e-09	Sodium channel protein type 7 subunit alpha, partial [Bos mutus]	gi|850474981|gb|CP011886.1|	511	0	Ovis canadensis canadensis isolate 43U chromosome 1 sequence	.	.	.	.	.	.	.	.	pfam10409	PTEN_C2	C2 domain of PTEN tumor-suppressor protein. This is the C2 domain-like domain, in greek key form, of the PTEN protein, phosphatidyl-inositol triphosphate phosphatase, and it is the C-terminus. This domain may well include a CBR3 loop which means it plays a central role in membrane binding. This domain associates across an extensive interface with the N-terminal phosphatase domain DSPc (pfam00782)…	.	.	.	.	.
bta-miR-677	gene23863	chrNC_037560.1:21220067-21302768:-	gi|965978684|ref|XP_014956591.1|	7528	0	PREDICTED: glutamine and serine-rich protein 1 isoform X1 [Ovis aries]	gi|965863196|ref|XM_015108718.1|	8466	0	PREDICTED: Ovis aries musimon glutamine and serine rich 1 (QSER1), transcript variant X1, mRNA	Q2KHR3	2242	0	Glutamine and serine-rich protein 1	.	.	.	.	pfam13926	DUF4211	Domain of unknown function (DUF4211).	GO:0035556|intracellular signal transduction;GO:0051056|regulation of small GTPase mediated signal transduction;	GO:0005829|cytosol;	GO:0005096|GTPase activator activity;	.	.
bta-miR-23a	gene12187	chrNC_037550.1:34462304-34496124:-	gi|594055988|ref|XP_006052208.1|	3604	0	PREDICTED: fibronectin type III domain-containing protein 7 [Bubalus bubalis]	gi|982978941|ref|XM_015462644.1|	3122	0	PREDICTED: Bos taurus fibronectin type III domain containing 7 (FNDC7), mRNA	Q5VTL7	1246	0	Fibronectin type III domain-containing protein 7	.	.	.	.	pfam00041	fn3	Fibronectin type III domain.	.	GO:0005576|extracellular region;	.	.	.
bta-miR-154c	gene7861	chrNC_037548.1:43054759-43077872:-	gi|555970061|ref|XP_005897053.1|	2391	0	PREDICTED: tyrosine--tRNA ligase, mitochondrial [Bos mutus]	gi|742205158|ref|XM_010860575.1|	3291	0	PREDICTED: Bison bison bison tyrosyl-tRNA synthetase 2, mitochondrial (YARS2), transcript variant X1, mRNA	Q9Y2Z4	825	0	Tyrosine--tRNA ligase, mitochondrial	BS_tyrS	264	3e-77	COG0162	pfam00579	tRNA-synt_1b	tRNA synthetases class I (W and Y).	GO:0070184|mitochondrial tyrosyl-tRNA aminoacylation;GO:0006412|translation;GO:0043039|tRNA aminoacylation;GO:0006418|tRNA aminoacylation for protein translation;	GO:0005829|cytosol;GO:0005759|mitochondrial matrix;GO:0005739|mitochondrion;	GO:0005524|ATP binding;GO:0044822|poly(A) RNA binding;GO:0042803|protein homodimerization activity;GO:0000049|tRNA binding;GO:0072545|tyrosine binding;GO:0004831|tyrosine-tRNA ligase activity;	K01866	YARS, tyrS; tyrosyl-tRNA synthetase [EC:6.1.1.1]
bta-miR-146a	gene29226	chrNC_037565.1:17171594-17193827:-	gi|594095060|ref|XP_006070818.1|	2588	0	PREDICTED: THUMP domain-containing protein 3 [Bubalus bubalis]	gi|982961151|ref|XM_005222400.3|	3207	0	PREDICTED: Bos taurus THUMP domain containing 3 (THUMPD3), transcript variant X2, mRNA	Q2T9W2	971	0	THUMP domain-containing protein 3	AF2178	84.7	4e-16	COG0116	pfam01170	UPF0020	Putative RNA methylase family UPF0020. This domain is probably a methylase. It is associated with the THUMP domain that also occurs with RNA modification domains.	GO:0030488|tRNA methylation;	.	GO:0016423|tRNA (guanine) methyltransferase activity;GO:0000049|tRNA binding;	.	.
bta-miR-677	gene23096	chrNC_037559.1:62063729-62069093:+	gi|927097205|ref|XP_005659921.2|	232	1e-46	PREDICTED: alpha- and gamma-adaptin-binding protein p34 isoform X1 [Sus scrofa]	gi|850485665|gb|CP011894.1|	1979	0	Ovis canadensis canadensis isolate 43U chromosome 9 sequence	Q8R2R3	79.7	2e-36	Alpha- and gamma-adaptin-binding protein p34	.	.	.	.	pfam03825	Nuc_H_symport	Nucleoside H+ symporter.	GO:0015031|protein transport;	GO:0005737|cytoplasm;GO:0005829|cytosol;GO:0005654|nucleoplasm;	.	.	.
bta-miR-2285cv	gene1696	chrNC_037545.1:197156116-197194204:-	gi|594048805|ref|XP_006048790.1|	2967	0	PREDICTED: 2-hydroxyacyl-CoA lyase 1 [Bubalus bubalis]	gi|594048804|ref|XM_006048728.1|	2881	0	PREDICTED: Bubalus bubalis 2-hydroxyacyl-CoA lyase 1 (HACL1), mRNA	Q9UJ83	1025	0	2-hydroxyacyl-CoA lyase 1	Rv0118c	392	3e-123	COG0028	pfam00205	TPP_enzyme_M	Thiamine pyrophosphate enzyme, central domain. The central domain of TPP enzymes contains a 2-fold Rossman fold.	GO:0001561|fatty acid alpha-oxidation;GO:0051259|protein oligomerization;	GO:0005782|peroxisomal matrix;GO:0005777|peroxisome;	GO:0016830|carbon-carbon lyase activity;GO:0048037|cofactor binding;GO:0000287|magnesium ion binding;GO:0005102|receptor binding;GO:0030976|thiamine pyrophosphate binding;	K12261	HACL1; 2-hydroxyacyl-CoA lyase 1 [EC:4.1.-.-]
bta-miR-2285ce	gene6750	chrNC_037547.1:138760903-138853126:-	gi|594073354|ref|XP_006060495.1|	3589	0	PREDICTED: ras and EF-hand domain-containing protein-like isoform X1 [Bubalus bubalis]	gi|594073353|ref|XM_006060433.1|	3207	0	PREDICTED: Bubalus bubalis RAS and EF-hand domain containing (RASEF), transcript variant X1, mRNA	Q8IZ41	1251	0	Ras and EF-hand domain-containing protein	.	.	.	.	pfam00071	Ras	Ras family. Includes sub-families Ras, Rab, Rac, Ral, Ran, Rap Ypt1 and more. Shares P-loop motif with GTP_EFTU, arf and myosin_head. See pfam00009 pfam00025, pfam00063. As regards Rab GTPases, these are important regulators of vesicle formation, motility and fusion. They share a fold in common with all Ras GTPases: this is a six-stranded beta-sheet surrounded by five alpha-helices.	GO:0007264|small GTPase mediated signal transduction;	GO:0048471|perinuclear region of cytoplasm;	GO:0005509|calcium ion binding;GO:0005525|GTP binding;	K17199	RASEF, RAB45; Ras and EF-hand domain-containing protein
bta-miR-92a	gene4787	chrNC_037547.1:18868474-18889060:-	gi|594042201|ref|XP_006045638.1|	3862	0	PREDICTED: disintegrin and metalloproteinase domain-containing protein 11 [Bubalus bubalis]	gi|594042200|ref|XM_006045576.1|	4945	0	PREDICTED: Bubalus bubalis ADAM metallopeptidase domain 11 (ADAM11), mRNA	O75078	1385	0	Disintegrin and metalloproteinase domain-containing protein 11	.	.	.	.	pfam01421	Reprolysin	Reprolysin (M12B) family zinc metalloprotease. The members of this family are enzymes that cleave peptides. These proteases require zinc for catalysis. Members of this family are also known as adamalysins. Most members of this family are snake venom endopeptidases, but there are also some mammalian proteins such as human ADAM8 and fertilin. Fertilin and closely related proteins appear to not have…	GO:0007229|integrin-mediated signaling pathway;	GO:0016021|integral component of membrane;GO:0005886|plasma membrane;	GO:0005178|integrin binding;GO:0004222|metalloendopeptidase activity;GO:0008237|metallopeptidase activity;	K16067	ADAM11; disintegrin and metalloproteinase domain-containing protein 11 [EC:3.4.24.-]
bta-miR-133b	gene9993	chrNC_037549.1:37499136-37516827:+	gi|594107752|ref|XP_006076768.1|	727	9e-95	PREDICTED: retinoid-binding protein 7 [Bubalus bubalis]	gi|594107751|ref|XM_006076706.1|	675	0	PREDICTED: Bubalus bubalis retinol binding protein 7, cellular (RBP7), mRNA	Q96R05	260	8e-87	Retinoid-binding protein 7	.	.	.	.	pfam00061	Lipocalin	Lipocalin / cytosolic fatty-acid binding protein family. Lipocalins are transporters for small hydrophobic molecules, such as lipids, steroid hormones, bilins, and retinoids. The family also encompasses the enzyme prostaglandin D synthase (EC:5.3.99.2). Alignment subsumes both the lipocalin and fatty acid binding protein signatures from PROSITE. This is supported on structural and functional grou…	.	GO:0005737|cytoplasm;	GO:0016918|retinal binding;GO:0019841|retinol binding;GO:0005215|transporter activity;	.	.
bta-miR-7	gene10321	chrNC_037549.1:76502221-76608136:-	gi|594035016|ref|XP_006042197.1|	5955	0	PREDICTED: hephaestin-like protein 1 [Bubalus bubalis]	gi|594035015|ref|XM_006042135.1|	5168	0	PREDICTED: Bubalus bubalis hephaestin-like 1 (HEPHL1), mRNA	Q6MZM0	2091	0	Hephaestin-like protein 1	SPAC1F7.08	53.1	8e-06	COG2132	pfam07731	Cu-oxidase_2	Multicopper oxidase. This entry contains many divergent copper oxidase-like domains that are not recognized by the pfam00394 model.	GO:0006825|copper ion transport;GO:0055114|oxidation-reduction process;	GO:0016021|integral component of membrane;	GO:0005507|copper ion binding;GO:0004322|ferroxidase activity;	.	.
bta-miR-145	gene15523	chrNC_037553.1:38447178-38623260:+	gi|594100859|ref|XP_006073525.1|	7642	0	PREDICTED: probable phospholipid-transporting ATPase VB isoform X1 [Bubalus bubalis]	gi|594100864|ref|XM_006073466.1|	7091	0	PREDICTED: Bubalus bubalis ATPase, class V, type 10B (ATP10B), transcript variant X4, mRNA	O94823	2424	0	Probable phospholipid-transporting ATPase VB	.	.	.	.	pfam13246	Hydrolase_like2	Putative hydrolase of sodium-potassium ATPase alpha subunit. This is a putative hydrolase of the sodium-potassium ATPase alpha subunit.	GO:0045332|phospholipid translocation;	GO:0030659|cytoplasmic vesicle membrane;GO:0005783|endoplasmic reticulum;GO:0005789|endoplasmic reticulum membrane;GO:0016021|integral component of membrane;GO:0005886|plasma membrane;	GO:0005524|ATP binding;GO:0000287|magnesium ion binding;GO:0004012|phospholipid-translocating ATPase activity;	K01530	E3.6.3.1; phospholipid-translocating ATPase [EC:3.6.3.1]
bta-miR-146a	gene2861	chrNC_037546.1:42634463-42650094:-	gi|329664208|ref|NP_001192875.1|	1162	2e-149	tetraspan membrane protein of hair cell stereocilia [Bos taurus]	gi|965992207|ref|XM_004018775.3|	1342	0	PREDICTED: Ovis aries lipoma HMGIC fusion partner-like 5 (LHFPL5), mRNA	Q5PPI7	447	3e-149	Tetraspan membrane protein of hair cell stereocilia	.	.	.	.	pfam10242	L_HGMIC_fpl	Lipoma HMGIC fusion partner-like protein. This is a group of proteins expressed from a series of genes referred to as Lipoma HGMIC fusion partner-like. The proteins carry four highly conserved transmembrane domains in this entry. In certain instances, eg in LHFPL5, mutations cause deafness in humans and hypospadias, and LHFPL1 is transcribed in six liver tumor cell lines.	GO:0060088|auditory receptor cell stereocilium organization;GO:0050910|detection of mechanical stimulus involved in sensory perception of sound;GO:0006811|ion transport;	GO:0016324|apical plasma membrane;GO:0016021|integral component of membrane;GO:0032426|stereocilium bundle tip;	.	.	.
bta-miR-2477	gene3350	chrNC_037546.1:89166143-89582298:+	gi|741916488|ref|XP_010800299.1|	8474	0	PREDICTED: bromodomain adjacent to zinc finger domain protein 2B isoform X1 [Bos taurus]	gi|965817386|ref|XM_012124316.2|	8221	0	PREDICTED: Ovis aries musimon bromodomain adjacent to zinc finger domain 2B (BAZ2B), transcript variant X6, mRNA	Q9UIF8	2341	0	Bromodomain adjacent to zinc finger domain protein 2B	SPAC1952.05	91.7	7e-18	COG5076	pfam01429	MBD	Methyl-CpG binding domain. The Methyl-CpG binding domain (MBD) binds to DNA that contains one or more symmetrically methylated CpGs. DNA methylation in animals is associated with alterations in chromatin structure and silencing of gene expression. MBD has negligible non-specific affinity for DNA. In vitro foot-printing with MeCP2 showed the MBD can protect a 12 nucleotide region surrounding a met…	GO:0006355|regulation of transcription, DNA-templated;GO:0006351|transcription, DNA-templated;	GO:0005634|nucleus;	GO:0003677|DNA binding;GO:0008270|zinc ion binding;	.	.
bta-miR-6517	gene10874	chrNC_037549.1:117558259-117561405:-	gi|942093130|ref|XP_014337874.1|	505	2e-59	PREDICTED: uncharacterized protein C11orf98 homolog [Bos mutus]	gi|742179071|ref|XM_010854011.1|	903	0	PREDICTED: Bison bison bison chromosome unknown open reading frame, human C11orf98 (LOC104998687), mRNA	Q9D937	167	3e-49	Uncharacterized protein C11orf98 homolog	.	.	.	.	pfam04220	YihI	Der GTPase activator (YihI). YihI activates the GTPase activity of Der, a 50S ribosomal subunit stability factor. The stimulation is specific to Der as YihI does not stimulate the GTPase activity of Era or ObgE. The interaction of YihI with Der requires only the C-terminal 78 amino acids of YihI. A yihI deletion mutant is viable and shows a shorter lag period, but the same post-lag growth rate as…	.	GO:0005739|mitochondrion;	GO:0008168|methyltransferase activity;	.	.
bta-miR-34c	gene15367	chrNC_037553.1:8537207-8571877:+	gi|594064926|ref|XP_006056465.1|	2707	0	PREDICTED: gypsy retrotransposon integrase-like protein 1 [Bubalus bubalis]	gi|594064925|ref|XM_006056403.1|	2166	0	PREDICTED: Bubalus bubalis gypsy retrotransposon integrase 1 (GIN1), mRNA	A4FUB7	956	0	Gypsy retrotransposon integrase-like protein 1	SPAC13D1.01c	74.7	8e-13	COG2801	pfam00665	rve	Integrase core domain. Integrase mediates integration of a DNA copy of the viral genome into the host chromosome. Integrase is composed of three domains. The amino-terminal domain is a zinc binding domain pfam02022. This domain is the central catalytic domain. The carboxyl terminal domain that is a non-specific DNA binding domain pfam00552. The catalytic domain acts as an endonuclease when two nu…	GO:0015074|DNA integration;	.	GO:0003676|nucleic acid binding;	.	.
bta-miR-7	gene14558	chrNC_037552.1:63564707-63577181:+	gi|926690155|ref|XP_013818783.1|	582	2e-68	PREDICTED: retinitis pigmentosa 9 protein isoform X1 [Capra hircus]	gi|594085646|ref|XM_006066283.1|	921	0	PREDICTED: Bubalus bubalis retinitis pigmentosa 9 (autosomal dominant) (RP9), transcript variant X1, mRNA	Q8TA86	162	5e-45	Retinitis pigmentosa 9 protein	.	.	.	.	pfam12448	Milton	Kinesin associated protein. This domain family is found in eukaryotes, and is typically between 143 and 173 amino acids in length. The family is found in association with pfam04849. This family is a region of the protein milton. Milton recruits the heavy chain of kinesin to mitochondria to allow the motor movement function of kinesin.	GO:0050890|cognition;GO:0008380|RNA splicing;	GO:0005737|cytoplasm;GO:0005634|nucleus;GO:0005785|signal recognition particle receptor complex;	GO:0046872|metal ion binding;GO:0044822|poly(A) RNA binding;	K19604	RP9, PAP-1; retinitis pigmentosa 9 protein
bta-miR-1814c	gene781	chrNC_037545.1:109123939-109127367:-	.	.	.	.	gi|850474981|gb|CP011886.1|	792	0	Ovis canadensis canadensis isolate 43U chromosome 1 sequence	.	.	.	.	.	.	.	.	pfam08385	DHC_N1	Dynein heavy chain, N-terminal region 1. Dynein heavy chains interact with other heavy chains to form dimers, and with intermediate chain-light chain complexes to form a basal cargo binding unit. The region featured in this family includes the sequences implicated in mediating these interactions. It is thought to be flexible and not to adopt a rigid conformation.	.	.	.	.	.
bta-miR-7	gene26790	chrNC_037562.1:51805992-51819436:+	gi|965970327|ref|XP_014955514.1|	586	4e-66	PREDICTED: phospholipase A2 inhibitor and Ly6/PLAUR domain-containing protein-like isoform X1 [Ovis aries]	gi|850489142|gb|CP011899.1|	744	0	Ovis canadensis canadensis isolate 43U chromosome 14 sequence	Q9CQD7	112	4e-26	phospholipase A2 inhibitor and Ly6/PLAUR domain-containing protein	.	.	.	.	pfam00021	UPAR_LY6	u-PAR/Ly-6 domain. This extracellular disulphide bond rich domain is related to pfam00087.	.	GO:0005576|extracellular region;	GO:0004859|phospholipase inhibitor activity;	.	.
bta-miR-146b	id480312	chrNC_037555.1:79839781-79842805:+	gi|556724765|ref|XP_005958175.1|	729	1e-110	PREDICTED: uncharacterized protein LOC102337674 [Pantholops hodgsonii]	gi|92096953|gb|BC114782.1|	974	0	Bos taurus cDNA clone IMAGE:8186095	P04437	59.3	1e-08	T-cell receptor alpha chain V region CTL-L17	.	.	.	.	pfam07686	V-set	Immunoglobulin V-set domain. This domain is found in antibodies as well as neural protein P0 and CTL4 amongst others.	GO:0006955|immune response;GO:0050776|regulation of immune response;GO:0031295|T cell costimulation;GO:0050852|T cell receptor signaling pathway;	GO:0005886|plasma membrane;	GO:0042287|MHC protein binding;GO:0042605|peptide antigen binding;	.	.
bta-miR-2332	gene28914	chrNC_037564.1:62835157-62847898:-	.	.	.	.	gi|850491796|gb|CP011903.1|	325	6e-168	Ovis canadensis canadensis isolate 43U chromosome 18 sequence	.	.	.	.	.	.	.	.	pfam00078	RVT_1	Reverse transcriptase (RNA-dependent DNA polymerase). A reverse transcriptase gene is usually indicative of a mobile element such as a retrotransposon or retrovirus. Reverse transcriptases occur in a variety of mobile elements, including retrotransposons, retroviruses, group II introns, bacterial msDNAs, hepadnaviruses, and caulimoviruses.	.	.	.	.	.
bta-miR-2411-3p	gene29957	chrNC_037566.1:18986261-19053946:+	gi|803314087|ref|XP_012015357.1|	1983	0	PREDICTED: tyrosine-protein phosphatase non-receptor type 2 isoform X3 [Ovis aries musimon]	gi|982965594|ref|XM_010818932.2|	5517	0	PREDICTED: Bos taurus protein tyrosine phosphatase, non-receptor type 2 (PTPN2), transcript variant X4, mRNA	P17706	690	0	Tyrosine-protein phosphatase non-receptor type 2	SPAC11E3.09	133	3e-32	COG5599	pfam00102	Y_phosphatase	Protein-tyrosine phosphatase.	GO:0030183|B cell differentiation;GO:0030218|erythrocyte differentiation;GO:0042593|glucose homeostasis;GO:0008286|insulin receptor signaling pathway;GO:0008285|negative regulation of cell proliferation;GO:0050922|negative regulation of chemotaxis;GO:0042059|negative regulation of epidermal growth factor receptor signaling pathway;GO:0070373|negative regulation of ERK1 and ERK2 cascade;GO:0050728…	GO:0005783|endoplasmic reticulum;GO:0005793|endoplasmic reticulum-Golgi intermediate compartment;GO:0005654|nucleoplasm;GO:0005634|nucleus;GO:0005886|plasma membrane;	GO:0005178|integrin binding;GO:0004726|non-membrane spanning protein tyrosine phosphatase activity;GO:0019901|protein kinase binding;GO:0004725|protein tyrosine phosphatase activity;GO:0030971|receptor tyrosine kinase binding;GO:0019905|syntaxin binding;	K18026	PTPN2, PTPT; tyrosine-protein phosphatase non-receptor type 2 [EC:3.1.3.48]
bta-miR-149-3p	gene16970	chrNC_037553.1:104699177-104741265:+	gi|594068062|ref|XP_006057965.1|	3248	0	PREDICTED: long-chain fatty acid transport protein 1 isoform X1 [Bubalus bubalis]	gi|594068061|ref|XM_006057903.1|	4423	0	PREDICTED: Bubalus bubalis solute carrier family 27 (fatty acid transporter), member 1 (SLC27A1), transcript variant X1, mRNA	Q3ZKN0	1245	0	Long-chain fatty acid transport protein 1	.	.	.	.	pfam00501	AMP-binding	AMP-binding enzyme.	.	GO:0005737|cytoplasm;GO:0012505|endomembrane system;GO:0016021|integral component of membrane;GO:0005886|plasma membrane;	GO:0015245|fatty acid transporter activity;GO:0004467|long-chain fatty acid-CoA ligase activity;GO:0000166|nucleotide binding;GO:0031957|very long-chain fatty acid-CoA ligase activity;	.	.
bta-miR-34c	gene3791	chrNC_037546.1:159698808-159707826:-	gi|594047626|ref|XP_006048229.1|	2088	0	PREDICTED: E3 ubiquitin-protein ligase RNF25 isoform X2 [Bubalus bubalis]	gi|942038139|ref|XM_005889660.2|	1542	0	PREDICTED: Bos mutus ring finger protein 25 (RNF25), transcript variant X1, mRNA	Q5E9N3	790	0	E3 ubiquitin-protein ligase RNF25	.	.	.	.	pfam05773	RWD	RWD domain. This domain was identified in WD40 repeat proteins and Ring finger domain proteins. The function of this domain is unknown. GCN2 is the alpha-subunit of the only translation initiation factor (eIF2 alpha) kinase that appears in all eukaryotes. Its function requires an interaction with GCN1 via the domain at its N-terminus, which is termed the RWD domain after three major RWD-containin…	GO:0051092|positive regulation of NF-kappaB transcription factor activity;GO:0016567|protein ubiquitination;	GO:0005829|cytosol;GO:0005634|nucleus;	GO:0016874|ligase activity;GO:0051059|NF-kappaB binding;GO:0061630|ubiquitin protein ligase activity;GO:0004842|ubiquitin-protein transferase activity;GO:0008270|zinc ion binding;	K10640	RNF25, AO7; E3 ubiquitin-protein ligase RNF25 [EC:2.3.2.27]
bta-miR-409a	gene21728	chrNC_037558.1:16638871-16696252:-	gi|354469470|ref|XP_003497152.1|	1597	0	PREDICTED: regulation of nuclear pre-mRNA domain-containing protein 1B isoform X1 [Cricetulus griseus]	gi|942055137|ref|XM_005895995.2|	3631	0	PREDICTED: Bos mutus regulation of nuclear pre-mRNA domain containing 1B (RPRD1B), transcript variant X1, mRNA	Q9NQG5	619	0	Regulation of nuclear pre-mRNA domain-containing protein 1B	.	.	.	.	pfam04818	CTD_bind	RNA polymerase II-binding domain. This domain binds to the phosphorylated C-terminal domain (CTD) of RNA polymerase II.	GO:0070940|dephosphorylation of RNA polymerase II C-terminal domain;GO:0008284|positive regulation of cell proliferation;GO:0045944|positive regulation of transcription from RNA polymerase II promoter;GO:0010564|regulation of cell cycle process;GO:0042795|snRNA transcription from RNA polymerase II promoter;	GO:0005813|centrosome;GO:0005737|cytoplasm;GO:0016591|DNA-directed RNA polymerase II, holoenzyme;GO:0005654|nucleoplasm;GO:0005634|nucleus;	GO:0000993|RNA polymerase II core binding;	K15559	RTT103; regulator of Ty1 transposition protein 103
bta-miR-1248	gene21419	chrNC_037557.1:79441312-79453756:+	gi|594684328|ref|XP_007189694.1|	205	7e-13	PREDICTED: ATP-dependent RNA helicase DDX55 isoform X2 [Balaenoptera acutorostrata scammoni]	gi|850486327|gb|CP011895.1|	3973	0	Ovis canadensis canadensis isolate 43U chromosome 10 sequence	Q2NL08	82	6e-14	ATP-dependent RNA helicase DDX55	.	.	.	.	pfam06797	DUF1229	Protein of unknown function (DUF1229). This family consists of several hypothetical proteins of around 415 residues in length which seem to be specific to the bacterium Leptospira interrogans.	GO:0010501|RNA secondary structure unwinding;	.	GO:0005524|ATP binding;GO:0004004|ATP-dependent RNA helicase activity;GO:0003723|RNA binding;	K14809	DDX55, SPB4; ATP-dependent RNA helicase DDX55/SPB4 [EC:3.6.4.13]
bta-miR-1248	gene27594	chrNC_037563.1:2591287-2952865:+	gi|965863061|ref|XP_014964192.1|	5540	0	PREDICTED: ran-binding protein 17 isoform X1 [Ovis aries musimon]	gi|965979869|ref|XM_015101223.1|	3418	0	PREDICTED: Ovis aries RAN binding protein 17 (RANBP17), transcript variant X1, mRNA	Q9H2T7	2008	0	Ran-binding protein 17	.	.	.	.	pfam03810	IBN_N	Importin-beta N-terminal domain.	GO:0051028|mRNA transport;GO:0006611|protein export from nucleus;GO:0006606|protein import into nucleus;	GO:0005737|cytoplasm;GO:0005643|nuclear pore;	GO:0005525|GTP binding;GO:0005049|nuclear export signal receptor activity;GO:0008536|Ran GTPase binding;	.	.
bta-miR-2332	gene32564	chrNC_037569.1:56910378-56958254:-	gi|594069854|ref|XP_006058820.1|	1875	0	PREDICTED: protein XRP2-like [Bubalus bubalis]	gi|982973841|ref|XM_005228079.3|	4609	0	PREDICTED: Bos taurus retinitis pigmentosa 2 (X-linked recessive) (RP2), transcript variant X1, mRNA	O75695	671	0	Protein XRP2	.	.	.	.	pfam07986	TBCC	Tubulin binding cofactor C. Members of this family are involved in the folding pathway of tubulins and form a beta helix structure.	GO:0000902|cell morphogenesis;GO:0007010|cytoskeleton organization;GO:0006892|post-Golgi vesicle-mediated transport;GO:0006457|protein folding;GO:0015031|protein transport;GO:0007601|visual perception;	GO:0005814|centriole;GO:0036064|ciliary basal body;GO:0005737|cytoplasm;GO:0031410|cytoplasmic vesicle;GO:0070062|extracellular exosome;GO:0005794|Golgi apparatus;GO:1990075|periciliary membrane compartment;GO:0005886|plasma membrane;GO:0072372|primary cilium;	GO:0005525|GTP binding;GO:0005096|GTPase activator activity;GO:0051082|unfolded protein binding;	K18272	RP2; protein XRP2
bta-miR-186	gene16298	chrNC_037553.1:86283918-86303980:+	gi|155372147|ref|NP_001094683.1|	1430	0	isochorismatase domain-containing protein 1 [Bos taurus]	gi|594072922|ref|XM_006060227.1|	1914	0	PREDICTED: Bubalus bubalis isochorismatase domain containing 1 (ISOC1), mRNA	A6QLY4	555	0	Isochorismatase domain-containing protein 1	.	.	.	.	pfam00857	Isochorismatase	Isochorismatase family. This family are hydrolase enzymes.	GO:0008152|metabolic process;	GO:0005737|cytoplasm;GO:0070062|extracellular exosome;	GO:0003824|catalytic activity;	.	.
bta-miR-2310	gene30373	chrNC_037567.1:12306238-12416705:-	gi|528926318|ref|XP_005197122.1|	2119	0	PREDICTED: 5-hydroxytryptamine receptor 7 isoform X1 [Bos taurus]	gi|850493841|gb|CP011907.1|	4272	0	Ovis canadensis canadensis isolate 43U chromosome 22 sequence	P32305	756	0	5-hydroxytryptamine receptor 7	.	.	.	.	pfam00001	7tm_1	7 transmembrane receptor (rhodopsin family). This family contains, amongst other G-protein-coupled receptors (GCPRs), members of the opsin family, which have been considered to be typical members of the rhodopsin superfamily. They share several motifs, mainly the seven transmembrane helices, GCPRs of the rhodopsin superfamily. All opsins bind a chromophore, such as 11-cis-retinal. The function of…	GO:0007192|adenylate cyclase-activating serotonin receptor signaling pathway;GO:0048266|behavioral response to pain;GO:0007268|synaptic transmission;GO:0007623|circadian rhythm;GO:0050966|detection of mechanical stimulus involved in sensory perception of pain;GO:0071542|dopaminergic neuron differentiation;GO:0007187|G-protein coupled receptor signaling pathway, coupled to cyclic nucleotide second…	GO:0043679|axon terminus;GO:0030425|dendrite;GO:0005887|integral component of plasma membrane;GO:0043025|neuronal cell body;GO:0005791|rough endoplasmic reticulum;GO:0008021|synaptic vesicle;	GO:0004993|serotonin receptor activity;GO:0030594|neurotransmitter receptor activity;	K04163	HTR7; 5-hydroxytryptamine receptor 7
bta-miR-664b	gene30558	chrNC_037567.1:22650337-22651571:-	gi|821481630|ref|XP_012403855.1|	454	2e-50	PREDICTED: vacuolar-sorting protein SNF8 isoform X2 [Sarcophilus harrisii]	gi|850493841|gb|CP011907.1|	479	0	Ovis canadensis canadensis isolate 43U chromosome 22 sequence	Q96H20	178	6e-51	Vacuolar-sorting protein SNF8	.	.	.	.	pfam04157	EAP30	EAP30/Vps36 family. This family includes EAP30 as well as the Vps36 protein. Vps36 is involved in Golgi to endosome trafficking. EAP30 is a subunit of the ELL complex. The ELL is an 80-kDa RNA polymerase II transcription factor. ELL interacts with three other proteins to form the complex known as ELL complex. The ELL complex is capable of increasing that catalytic rate of transcription elongation…	GO:0006914|autophagy;GO:0045022|early endosome to late endosome transport;GO:0032456|endocytic recycling;GO:0016197|endosomal transport;GO:0036258|multivesicular body assembly;GO:0071985|multivesicular body sorting pathway;GO:1903543|positive regulation of exosomal secretion;GO:0010628|positive regulation of gene expression;GO:0045732|positive regulation of protein catabolic process;GO:0043328|pr…	GO:0005737|cytoplasm;GO:0005829|cytosol;GO:0010008|endosome membrane;GO:0000814|ESCRT II complex;GO:0070062|extracellular exosome;GO:0031902|late endosome membrane;GO:0016020|membrane;GO:0005654|nucleoplasm;GO:0005634|nucleus;GO:0048471|perinuclear region of cytoplasm;GO:0005886|plasma membrane;GO:0055037|recycling endosome;GO:0005667|transcription factor complex;	GO:0016247|channel regulator activity;GO:0008022|protein C-terminus binding;GO:0042803|protein homodimerization activity;GO:0047485|protein N-terminus binding;GO:0008134|transcription factor binding;	K12188	SNF8, EAP30; ESCRT-II complex subunit VPS22
bta-miR-2285f	gene13386	chrNC_037551.1:20084815-20094345:-	.	.	.	.	gi|850484145|gb|CP011891.1|	1379	0	Ovis canadensis canadensis isolate 43U chromosome 6 sequence	.	.	.	.	.	.	.	.	pfam11090	DUF2833	Protein of unknown function (DUF2833). This family of proteins with unknown function are found in the bacteriophage T7. Some of the members of this family are annotated as gene 13 protein.	.	.	.	.	.
bta-miR-2411-5p	gene5276	chrNC_037547.1:30482660-30511484:+	gi|594113504|ref|XP_006079498.1|	1064	2e-129	PREDICTED: CMT1A duplicated region transcript 4 protein homolog isoform X1 [Bubalus bubalis]	gi|594113503|ref|XM_006079436.1|	4650	0	PREDICTED: Bubalus bubalis CMT1A duplicated region transcript 4 (CDRT4), transcript variant X1, mRNA	Q2YDL7	328	5e-101	CMT1A duplicated region transcript 4 protein homolog	.	.	.	.	pfam15213	CDRT4	CMT1A duplicated region transcript 4 protein.	GO:0009306|protein secretion;GO:0016192|vesicle-mediated transport;	GO:0030173|integral component of Golgi membrane;	.	.	.
bta-miR-1248	gene15677	chrNC_037553.1:50447748-50456783:-	gi|440906406|gb|ELR56671.1|	1118	2e-140	GrpE protein-like protein 2, mitochondrial, partial [Bos mutus]	gi|594032629|ref|XM_006041013.1|	3557	0	PREDICTED: Bubalus bubalis GrpE-like 2, mitochondrial (E. coli) (GRPEL2), mRNA	Q0P5N5	424	7e-138	GrpE protein homolog 2, mitochondrial	CC0154	94.4	2e-20	COG0576	pfam01025	GrpE	GrpE.	GO:0006457|protein folding;GO:0030150|protein import into mitochondrial matrix;	GO:0005759|mitochondrial matrix;GO:0001405|presequence translocase-associated import motor;	GO:0000774|adenyl-nucleotide exchange factor activity;GO:0051082|unfolded protein binding;	K03687	GRPE; molecular chaperone GrpE
bta-miR-145	gene17685	chrNC_037554.1:61462069-61492160:-	gi|594104901|ref|XP_006075420.1|	4140	0	PREDICTED: BEN domain-containing protein 3 isoform X1 [Bubalus bubalis]	gi|594104902|ref|XM_006075359.1|	2737	0	PREDICTED: Bubalus bubalis BEN domain containing 3 (BEND3), transcript variant X2, mRNA	Q5T5X7	1499	0	BEN domain-containing protein 3	.	.	.	.	pfam10523	BEN	BEN domain. The BEN domain is found in diverse animal proteins such as BANP/SMAR1, NAC1 and the Drosophila mod(mdg4) isoform C, in the chordopoxvirus virosomal protein E5R and in several proteins of polydnaviruses. Computational analysis suggests that the BEN domain mediates protein-DNA and protein-protein interactions during chromatin organisation and transcription.	GO:0000183|chromatin silencing at rDNA;GO:0006306|DNA methylation;GO:0098532|histone H3-K27 trimethylation;GO:0080182|histone H3-K4 trimethylation;GO:0036124|histone H3-K9 trimethylation;GO:0043967|histone H4 acetylation;GO:0034773|histone H4-K20 trimethylation;GO:0000122|negative regulation of transcription from RNA polymerase II promoter;GO:0006351|transcription, DNA-templated;	GO:0005720|nuclear heterochromatin;GO:0005730|nucleolus;	GO:0000182|rDNA binding;	.	.
bta-miR-2285bn	gene6750	chrNC_037547.1:138760903-138853126:-	gi|594073354|ref|XP_006060495.1|	3589	0	PREDICTED: ras and EF-hand domain-containing protein-like isoform X1 [Bubalus bubalis]	gi|594073353|ref|XM_006060433.1|	3207	0	PREDICTED: Bubalus bubalis RAS and EF-hand domain containing (RASEF), transcript variant X1, mRNA	Q8IZ41	1251	0	Ras and EF-hand domain-containing protein	.	.	.	.	pfam00071	Ras	Ras family. Includes sub-families Ras, Rab, Rac, Ral, Ran, Rap Ypt1 and more. Shares P-loop motif with GTP_EFTU, arf and myosin_head. See pfam00009 pfam00025, pfam00063. As regards Rab GTPases, these are important regulators of vesicle formation, motility and fusion. They share a fold in common with all Ras GTPases: this is a six-stranded beta-sheet surrounded by five alpha-helices.	GO:0007264|small GTPase mediated signal transduction;	GO:0048471|perinuclear region of cytoplasm;	GO:0005509|calcium ion binding;GO:0005525|GTP binding;	K17199	RASEF, RAB45; Ras and EF-hand domain-containing protein
bta-miR-146b	gene27357	chrNC_037562.1:62671416-62694129:-	gi|982973042|ref|XP_002699754.2|	456	4e-131	PREDICTED: LOW QUALITY PROTEIN: uncharacterized protein LOC514871 [Bos taurus]	gi|528079616|gb|JX848345.1|	2651	0	Bos taurus LILR1 (LILR1) and LILR2 (LILR2) genes, complete cds; LILR3 pseudogene, complete sequence; KIR region genomic sequence; FCAR (FCAR) and NCR1 (NCR1) genes, complete cds	Q9H7L2	115	1e-42	Putative killer cell immunoglobulin-like receptor-like protein KIR3DX1	.	.	.	.	pfam00047	ig	Immunoglobulin domain. Members of the immunoglobulin superfamily are found in hundreds of proteins of different functions. Examples include antibodies, the giant muscle kinase titin and receptor tyrosine kinases. Immunoglobulin-like domains may be involved in protein-protein and protein-ligand interactions. The Pfam alignments do not include the first and last strand of the immunoglobulin-like do…	.	GO:0005576|extracellular region;	.	.	.
bta-miR-181b	gene32305	chrNC_037569.1:37203533-37345166:-	gi|594098428|ref|XP_006072379.1|	2247	0	PREDICTED: sushi repeat-containing protein SRPX isoform X2 [Bubalus bubalis]	gi|594098427|ref|XM_006072317.1|	1764	0	PREDICTED: Bubalus bubalis sushi-repeat containing protein, X-linked (SRPX), transcript variant X2, mRNA	P78539	805	0	Sushi repeat-containing protein SRPX	.	.	.	.	pfam02494	HYR	HYR domain. This domain is known as the HYR (Hyalin Repeat) domain, after the protein hyalin that is composed exclusively of this repeat. This domain probably corresponds to a new superfamily in the immunoglobulin fold. The function of this domain is uncertain it may be involved in cell adhesion.	GO:0006914|autophagy;GO:0007155|cell adhesion;GO:0060244|negative regulation of cell proliferation involved in contact inhibition;GO:0001845|phagolysosome assembly;GO:2001241|positive regulation of extrinsic apoptotic signaling pathway in absence of ligand;GO:0034976|response to endoplasmic reticulum stress;	GO:0005776|autophagosome;GO:0009986|cell surface;GO:0005783|endoplasmic reticulum;GO:0016020|membrane;	.	.	.
bta-miR-1248	gene12999	chrNC_037550.1:109819570-109821119:-	gi|1263081|gb|AAC52010.1|	543	2e-108	mariner transposase [Homo sapiens]	gi|850474981|gb|CP011886.1|	1141	0	Ovis canadensis canadensis isolate 43U chromosome 1 sequence	Q53H47	201	5e-55	Histone-lysine N-methyltransferase SETMAR	.	.	.	.	pfam01359	Transposase_1	Transposase (partial DDE domain). This family includes the mariner transposase.	GO:0008283|cell proliferation;GO:0000737|DNA catabolic process, endonucleolytic;GO:0000729|DNA double-strand break processing;GO:0015074|DNA integration;GO:0006303|double-strand break repair via nonhomologous end joining;GO:0097676|histone H3-K36 dimethylation;GO:0010452|histone H3-K36 methylation;GO:0051568|histone H3-K4 methylation;GO:0044774|mitotic DNA integrity checkpoint;GO:0071157|negative…	GO:0005634|nucleus;GO:0035861|site of double-strand break;	GO:0044547|DNA topoisomerase binding;GO:0003690|double-stranded DNA binding;GO:0004519|endonuclease activity;GO:0046975|histone methyltransferase activity (H3-K36 specific);GO:0042800|histone methyltransferase activity (H3-K4 specific);GO:0042803|protein homodimerization activity;GO:0003697|single-stranded DNA binding;GO:0000014|single-stranded DNA endodeoxyribonuclease activity;GO:0043566|struct…	K11433	SETMAR; histone-lysine N-methyltransferase SETMAR [EC:2.1.1.43]
bta-miR-133a	gene9993	chrNC_037549.1:37499136-37516827:+	gi|594107752|ref|XP_006076768.1|	727	9e-95	PREDICTED: retinoid-binding protein 7 [Bubalus bubalis]	gi|594107751|ref|XM_006076706.1|	675	0	PREDICTED: Bubalus bubalis retinol binding protein 7, cellular (RBP7), mRNA	Q96R05	260	8e-87	Retinoid-binding protein 7	.	.	.	.	pfam00061	Lipocalin	Lipocalin / cytosolic fatty-acid binding protein family. Lipocalins are transporters for small hydrophobic molecules, such as lipids, steroid hormones, bilins, and retinoids. The family also encompasses the enzyme prostaglandin D synthase (EC:5.3.99.2). Alignment subsumes both the lipocalin and fatty acid binding protein signatures from PROSITE. This is supported on structural and functional grou…	.	GO:0005737|cytoplasm;	GO:0016918|retinal binding;GO:0019841|retinol binding;GO:0005215|transporter activity;	.	.
bta-miR-2285cv	gene30760	chrNC_037567.1:42207397-42238251:-	gi|742199360|ref|XP_010857482.1|	2121	0	PREDICTED: uncharacterized protein C10orf88-like [Bison bison bison]	gi|965785530|ref|XM_012108638.2|	3119	0	PREDICTED: Ovis aries musimon uncharacterized protein C10orf88 (LOC101102356), transcript variant X1, mRNA	Q9H8K7	603	0	Uncharacterized protein C10orf88	.	.	.	.	pfam14958	DUF4506	Domain of unknown function (DUF4506). This domain family is found in eukaryotes, and is approximately 140 amino acids in length.	GO:0040007|growth;	GO:0005615|extracellular space;	GO:0008201|heparin binding;	.	.
bta-miR-105a	gene4736	chrNC_037547.1:16192223-16262573:-	gi|594040824|ref|XP_006044969.1|	7371	0	PREDICTED: C-type mannose receptor 2 isoform X1 [Bubalus bubalis]	gi|594040823|ref|XM_006044907.1|	4864	0	PREDICTED: Bubalus bubalis mannose receptor, C type 2 (MRC2), transcript variant X1, mRNA	Q9UBG0	2691	0	C-type mannose receptor 2	.	.	.	.	pfam00059	Lectin_C	Lectin C-type domain. This family includes both long and short form C-type	GO:0030574|collagen catabolic process;GO:0006897|endocytosis;GO:0001649|osteoblast differentiation;	GO:0005925|focal adhesion;GO:0005887|integral component of plasma membrane;GO:0016020|membrane;	GO:0030246|carbohydrate binding;GO:0005518|collagen binding;GO:0004888|transmembrane signaling receptor activity;	K06560	MRC; mannose receptor, C type
bta-miR-1248	gene3596	chrNC_037546.1:138906811-138917077:-	gi|982914181|ref|XP_015313986.1|	2778	0	PREDICTED: 60 kDa heat shock protein, mitochondrial isoform X1 [Bos taurus]	gi|594110771|ref|XM_006078160.1|	2305	0	PREDICTED: Bubalus bubalis heat shock 60kDa protein 1 (chaperonin) (HSPD1), transcript variant X1, mRNA	P31081	1068	0	60 kDa heat shock protein, mitochondrial	SPAC12G12.04	610	0	COG0459	pfam00118	Cpn60_TCP1	TCP-1/cpn60 chaperonin family. This family includes members from the HSP60 chaperone family and the TCP-1 (T-complex protein) family.	GO:0042026|protein refolding;GO:0009409|response to cold;	GO:0005737|cytoplasm;GO:0005759|mitochondrial matrix;GO:0043234|protein complex;	GO:0005524|ATP binding;	.	.
bta-miR-148a	gene10198	chrNC_037549.1:54231557-54288881:-	gi|926710943|ref|XP_013825545.1|	3731	0	PREDICTED: calpain-2 catalytic subunit [Capra hircus]	gi|594066669|ref|XM_006057240.1|	3323	0	PREDICTED: Bubalus bubalis calpain 2, (m/II) large subunit (CAPN2), transcript variant X1, mRNA	Q27971	1370	0	Calpain-2 catalytic subunit	.	.	.	.	pfam00648	Peptidase_C2	Calpain family cysteine protease.	GO:0001824|blastocyst development;GO:0071230|cellular response to amino acid stimulus;GO:0007520|myoblast fusion;GO:0006508|proteolysis;GO:0051603|proteolysis involved in cellular protein catabolic process;GO:0051493|regulation of cytoskeleton organization;	GO:0000785|chromatin;GO:0005737|cytoplasm;GO:0005829|cytosol;GO:0030425|dendrite;GO:0070062|extracellular exosome;GO:0005925|focal adhesion;GO:0005794|Golgi apparatus;GO:0005764|lysosome;GO:0045121|membrane raft;GO:0005634|nucleus;GO:0097038|perinuclear endoplasmic reticulum;GO:0005886|plasma membrane;GO:0031143|pseudopodium;	GO:0005509|calcium ion binding;GO:0004198|calcium-dependent cysteine-type endopeptidase activity;	K03853	CAPN2; calpain-2 [EC:3.4.22.53]
bta-miR-767	gene14224	chrNC_037552.1:13102247-13330615:-	gi|594074704|ref|XP_006061141.1|	3586	0	PREDICTED: calcium-binding mitochondrial carrier protein Aralar2 isoform X1 [Bubalus bubalis]	gi|594074703|ref|XM_006061079.1|	3144	0	PREDICTED: Bubalus bubalis solute carrier family 25 (aspartate/glutamate carrier), member 13 (SLC25A13), transcript variant X1, mRNA	Q9UJS0	1353	0	Calcium-binding mitochondrial carrier protein Aralar2	.	.	.	.	pfam00153	Mito_carr	Mitochondrial carrier protein.	GO:0015810|aspartate transport;GO:0006754|ATP biosynthetic process;GO:0045333|cellular respiration;GO:0006094|gluconeogenesis;GO:0015813|L-glutamate transport;GO:0043490|malate-aspartate shuttle;GO:0051592|response to calcium ion;GO:0006412|translation;GO:0006810|transport;	GO:0005887|integral component of plasma membrane;GO:0005743|mitochondrial inner membrane;GO:0005739|mitochondrion;	GO:0015172|acidic amino acid transmembrane transporter activity;GO:0005509|calcium ion binding;GO:0015183|L-aspartate transmembrane transporter activity;GO:0005313|L-glutamate transmembrane transporter activity;GO:0003735|structural constituent of ribosome;GO:0005215|transporter activity;	K15105	SLC25A12_13, AGC; solute carrier family 25 (mitochondrial aspartate/glutamate transporter), member 12/13
bta-miR-2310	gene22508	chrNC_037558.1:67744891-68305429:-	gi|545490021|ref|XP_005617208.1|	2135	0	PREDICTED: CUGBP Elav-like family member 2 isoform X1 [Canis lupus familiaris]	gi|594109950|ref|XM_006077758.1|	8058	0	PREDICTED: Bubalus bubalis CUGBP, Elav-like family member 2 (CELF2), mRNA	A4IIM2	761	0	CUGBP Elav-like family member 2	.	.	.	.	pfam00076	RRM_1	RNA recognition motif. (a.k.a. RRM, RBD, or RNP domain). The RRM motif is probably diagnostic of an RNA binding protein. RRMs are found in a variety of RNA binding proteins, including various hnRNP proteins, proteins implicated in regulation of alternative splicing, and protein components of snRNPs. The motif also appears in a few single stranded DNA binding proteins. The RRM structure consists o…	GO:0006397|mRNA processing;	GO:0005737|cytoplasm;GO:0005634|nucleus;	GO:0000166|nucleotide binding;GO:0003723|RNA binding;	K13207	CUGBP, BRUNOL, CELF; CUG-BP- and ETR3-like factor
bta-miR-2285ce	gene13285	chrNC_037551.1:6328680-6477059:+	gi|594061902|ref|XP_006055022.1|	4103	0	PREDICTED: prominin-1 isoform X1 [Bubalus bubalis]	gi|982929068|ref|XM_010806398.2|	2919	0	PREDICTED: Bos taurus prominin 1 (PROM1), transcript variant X2, mRNA	O43490	847	0	Prominin-1	.	.	.	.	pfam05478	Prominin	Prominin. The prominins are an emerging family of proteins that among the multispan membrane proteins display a novel topology. Mouse prominin and human prominin (mouse)-like 1 (PROML1) are predicted to contain five membrane spanning domains, with an N-terminal domain exposed to the extracellular space followed by four, alternating small cytoplasmic and large extracellular, loops and a cytoplasmi…	GO:0060219|camera-type eye photoreceptor cell differentiation;GO:0072139|glomerular parietal epithelial cell differentiation;GO:0072112|glomerular visceral epithelial cell differentiation;GO:0045494|photoreceptor cell maintenance;GO:2000768|positive regulation of nephron tubule epithelial cell differentiation;GO:0010842|retina layer formation;GO:0060042|retina morphogenesis in camera-type eye;	GO:0016324|apical plasma membrane;GO:0009986|cell surface;GO:0005783|endoplasmic reticulum;GO:0005793|endoplasmic reticulum-Golgi intermediate compartment;GO:0070062|extracellular exosome;GO:0005615|extracellular space;GO:0005887|integral component of plasma membrane;GO:0043231|intracellular membrane-bounded organelle;GO:0031528|microvillus membrane;GO:0001750|photoreceptor outer segment;GO:00426…	GO:0042805|actinin binding;GO:0045296|cadherin binding;	K06532	PROM1; prominin 1
bta-miR-148a	gene14307	chrNC_037552.1:28206185-28218893:-	gi|965930972|ref|XP_004007826.2|	1616	0	PREDICTED: LOW QUALITY PROTEIN: DNA-directed RNA polymerase I subunit RPA43 [Ovis aries]	gi|594096853|ref|XM_006071619.1|	2648	0	PREDICTED: Bubalus bubalis TWIST neighbor (TWISTNB), mRNA	Q3B726	480	4e-159	DNA-directed RNA polymerase I subunit RPA43	.	.	.	.	pfam03876	SHS2_Rpb7-N	SHS2 domain found in N terminus of Rpb7p/Rpc25p/MJ0397. Rpb7 bind to Rpb4 to form a heterodimer. This complex is thought to interact with the nascent RNA strand during RNA polymerase II elongation. This family includes the homologs from RNA polymerase I and III. In RNA polymerase I, Rpa43 is at least one of the subunits contacted by the transcription factor TIF-IA. The N terminus of Rpb7p/Rpc25p/…	GO:0045815|positive regulation of gene expression, epigenetic;GO:0006363|termination of RNA polymerase I transcription;GO:0006362|transcription elongation from RNA polymerase I promoter;GO:0006361|transcription initiation from RNA polymerase I promoter;	GO:0005736|DNA-directed RNA polymerase I complex;GO:0015630|microtubule cytoskeleton;GO:0005730|nucleolus;GO:0005654|nucleoplasm;GO:0005634|nucleus;	GO:0003899|DNA-directed RNA polymerase activity;	K03004	RPA43; DNA-directed RNA polymerase I subunit RPA43
bta-miR-146b	gene2861	chrNC_037546.1:42634463-42650094:-	gi|329664208|ref|NP_001192875.1|	1162	2e-149	tetraspan membrane protein of hair cell stereocilia [Bos taurus]	gi|965992207|ref|XM_004018775.3|	1342	0	PREDICTED: Ovis aries lipoma HMGIC fusion partner-like 5 (LHFPL5), mRNA	Q5PPI7	447	3e-149	Tetraspan membrane protein of hair cell stereocilia	.	.	.	.	pfam10242	L_HGMIC_fpl	Lipoma HMGIC fusion partner-like protein. This is a group of proteins expressed from a series of genes referred to as Lipoma HGMIC fusion partner-like. The proteins carry four highly conserved transmembrane domains in this entry. In certain instances, eg in LHFPL5, mutations cause deafness in humans and hypospadias, and LHFPL1 is transcribed in six liver tumor cell lines.	GO:0060088|auditory receptor cell stereocilium organization;GO:0050910|detection of mechanical stimulus involved in sensory perception of sound;GO:0006811|ion transport;	GO:0016324|apical plasma membrane;GO:0016021|integral component of membrane;GO:0032426|stereocilium bundle tip;	.	.	.
bta-miR-2285f	gene11717	chrNC_037550.1:18658247-18663248:+	gi|965906697|ref|XP_014945920.1|	1176	3e-144	PREDICTED: C2 calcium-dependent domain-containing protein 4D-like [Ovis aries musimon]	gi|982978583|ref|XM_010826824.2|	2318	0	PREDICTED: Bos taurus C2 calcium-dependent domain containing 4D (C2CD4D), transcript variant X2, mRNA	B7Z1M9	368	7e-114	C2 calcium-dependent domain-containing protein 4D	.	.	.	.	pfam00168	C2	C2 domain.	.	GO:0005886|plasma membrane;	GO:0005509|calcium ion binding;GO:0005544|calcium-dependent phospholipid binding;	.	.
bta-miR-143	gene25842	chrNC_037562.1:1635436-1757400:-	gi|594079421|ref|XP_006063378.1|	5579	0	PREDICTED: Golgi apparatus protein 1 isoform X1 [Bubalus bubalis]	gi|594079420|ref|XM_006063316.1|	8256	0	PREDICTED: Bubalus bubalis golgi glycoprotein 1 (GLG1), transcript variant X1, mRNA	Q61543	2127	0	Golgi apparatus protein 1	.	.	.	.	pfam00839	Cys_rich_FGFR	Cysteine rich repeat. This cysteine rich repeat contains four cysteines. It is found in multiple copies in a protein that binds to fibroblast growth factors. The repeat is also found in MG160 and E-selectin ligand (ESL-1).	GO:0060349|bone morphogenesis;GO:0010955|negative regulation of protein processing;GO:0030512|negative regulation of transforming growth factor beta receptor signaling pathway;GO:0032330|regulation of chondrocyte differentiation;	GO:0070062|extracellular exosome;GO:0005794|Golgi apparatus;GO:0000139|Golgi membrane;GO:0016021|integral component of membrane;GO:0016020|membrane;GO:0005886|plasma membrane;GO:0005578|proteinaceous extracellular matrix;	GO:0017134|fibroblast growth factor binding;	K06816	GLG1, ESL1; golgi apparatus protein 1
bta-miR-181b	gene16025	chrNC_037553.1:68263161-68265605:+	gi|803060475|ref|XP_012031712.1|	159	9e-09	PREDICTED: EF-hand calcium-binding domain-containing protein 1-like isoform X3 [Ovis aries]	gi|594057210|ref|XR_327062.1|	1053	0	PREDICTED: Bubalus bubalis uncharacterized LOC102403845 (LOC102403845), misc_RNA	.	.	.	.	.	.	.	.	pfam00859	CTF_NFI	CTF/NF-I family transcription modulation region.	.	.	.	.	.
bta-miR-484	gene32564	chrNC_037569.1:56910378-56958254:-	gi|594069854|ref|XP_006058820.1|	1875	0	PREDICTED: protein XRP2-like [Bubalus bubalis]	gi|982973841|ref|XM_005228079.3|	4609	0	PREDICTED: Bos taurus retinitis pigmentosa 2 (X-linked recessive) (RP2), transcript variant X1, mRNA	O75695	671	0	Protein XRP2	.	.	.	.	pfam07986	TBCC	Tubulin binding cofactor C. Members of this family are involved in the folding pathway of tubulins and form a beta helix structure.	GO:0000902|cell morphogenesis;GO:0007010|cytoskeleton organization;GO:0006892|post-Golgi vesicle-mediated transport;GO:0006457|protein folding;GO:0015031|protein transport;GO:0007601|visual perception;	GO:0005814|centriole;GO:0036064|ciliary basal body;GO:0005737|cytoplasm;GO:0031410|cytoplasmic vesicle;GO:0070062|extracellular exosome;GO:0005794|Golgi apparatus;GO:1990075|periciliary membrane compartment;GO:0005886|plasma membrane;GO:0072372|primary cilium;	GO:0005525|GTP binding;GO:0005096|GTPase activator activity;GO:0051082|unfolded protein binding;	K18272	RP2; protein XRP2
bta-miR-2285bc	gene1666	chrNC_037545.1:194138484-194285479:+	gi|768020346|ref|XP_011527784.1|	3511	0	PREDICTED: dual specificity tyrosine-phosphorylation-regulated kinase 1A isoform X3 [Homo sapiens]	gi|594039447|ref|XM_006044254.1|	5114	0	PREDICTED: Bubalus bubalis dual-specificity tyrosine-(Y)-phosphorylation regulated kinase 1A (DYRK1A), transcript variant X3, mRNA	Q13627	1354	0	Dual specificity tyrosine-phosphorylation-regulated kinase 1A	.	.	.	.	pfam00069	Pkinase	Protein kinase domain.	GO:0007623|circadian rhythm;GO:0043518|negative regulation of DNA damage response, signal transduction by p53 class mediator;GO:0048025|negative regulation of mRNA splicing, via spliceosome;GO:0007399|nervous system development;GO:0018105|peptidyl-serine phosphorylation;GO:0018107|peptidyl-threonine phosphorylation;GO:0018108|peptidyl-tyrosine phosphorylation;GO:0090312|positive regulation of pro…	GO:0030529|ribonucleoprotein complex;GO:0016607|nuclear speck;GO:0005654|nucleoplasm;GO:0005634|nucleus;	GO:0005524|ATP binding;GO:0004715|non-membrane spanning protein tyrosine kinase activity;GO:0004672|protein kinase activity;GO:0043621|protein self-association;GO:0004674|protein serine/threonine kinase activity;GO:0004712|protein serine/threonine/tyrosine kinase activity;GO:0004713|protein tyrosine kinase activity;GO:0048156|tau protein binding;	K08825	DYRK1; dual specificity tyrosine-phosphorylation-regulated kinase 1 [EC:2.7.12.1]
bta-miR-2285ce	gene13386	chrNC_037551.1:20084815-20094345:-	.	.	.	.	gi|850484145|gb|CP011891.1|	1379	0	Ovis canadensis canadensis isolate 43U chromosome 6 sequence	.	.	.	.	.	.	.	.	pfam11090	DUF2833	Protein of unknown function (DUF2833). This family of proteins with unknown function are found in the bacteriophage T7. Some of the members of this family are annotated as gene 13 protein.	.	.	.	.	.
bta-miR-149-3p	gene21763	chrNC_037558.1:17971159-18173838:-	gi|594098743|ref|XP_006072525.1|	4101	0	PREDICTED: disks large-associated protein 4 isoform X1 [Bubalus bubalis]	gi|594098742|ref|XM_006072463.1|	4865	0	PREDICTED: Bubalus bubalis discs, large (Drosophila) homolog-associated protein 4 (DLGAP4), transcript variant X1, mRNA	Q9Y2H0	1548	0	Disks large-associated protein 4	.	.	.	.	pfam03359	GKAP	Guanylate-kinase-associated protein (GKAP) protein.	GO:0023052|signaling;	GO:0016020|membrane;GO:0045202|synapse;	.	.	.
bta-miR-133b	gene16250	chrNC_037553.1:79775464-79941121:+	gi|594071394|ref|XP_006059556.1|	4585	0	PREDICTED: synphilin-1 isoform X1 [Bubalus bubalis]	gi|594071397|ref|XM_006059496.1|	3507	0	PREDICTED: Bubalus bubalis synuclein, alpha interacting protein (SNCAIP), transcript variant X3, mRNA	Q99ME3	1447	0	Synphilin-1	Ta0196	56.6	1e-07	COG0666	pfam12796	Ank_2	Ankyrin repeats (3 copies).	GO:0008219|cell death;GO:0042417|dopamine metabolic process;GO:0090083|regulation of inclusion body assembly;GO:0046928|regulation of neurotransmitter secretion;	GO:0005737|cytoplasm;	GO:0042802|identical protein binding;GO:0031625|ubiquitin protein ligase binding;	K04558	SNCAIP; synuclein, alpha interacting protein (synphilin)
bta-miR-431	gene14297	chrNC_037552.1:26101422-26247494:-	gi|594060035|ref|XP_006054133.1|	5522	0	PREDICTED: sorting nexin-13-like isoform X1 [Bubalus bubalis]	gi|965843170|ref|XM_015107372.1|	6331	0	PREDICTED: Ovis aries musimon sorting nexin 13 (SNX13), transcript variant X5, mRNA	Q9Y5W8	1834	0	Sorting nexin-13	.	.	.	.	pfam02194	PXA	PXA domain. This domain is associated with PX domains pfam00787.	GO:0006886|intracellular protein transport;GO:0009968|negative regulation of signal transduction;GO:0043547|positive regulation of GTPase activity;	GO:0005769|early endosome;GO:0031901|early endosome membrane;	GO:0035091|phosphatidylinositol binding;GO:0032266|phosphatidylinositol-3-phosphate binding;	K17925	SNX13; sorting nexin-13
bta-miR-199b	gene29701	chrNC_037565.1:56704997-56707487:-	gi|440895232|gb|ELR47484.1|	169	3e-09	Sodium channel protein type 7 subunit alpha, partial [Bos mutus]	gi|965796748|ref|XM_012114278.2|	812	0	PREDICTED: Ovis aries musimon tRNA splicing endonuclease subunit 2 (TSEN2), transcript variant X17, mRNA	.	.	.	.	.	.	.	.	pfam06963	FPN1	Ferroportin1 (FPN1). This family represents a conserved region approximately 100 residues long within eukaryotic Ferroportin1 (FPN1), a protein that may play a role in iron export from the cell. This family may represent a number of transmembrane regions in Ferroportin1.	.	.	.	.	.
bta-miR-370	gene1917	chrNC_037546.1:15783181-15955285:-	.	.	.	.	gi|983005733|ref|XR_821082.2|	1377	0	PREDICTED: Bos taurus uncharacterized LOC104968751 (LOC104968751), transcript variant X2, ncRNA	.	.	.	.	.	.	.	.	pfam03154	Atrophin-1	Atrophin-1 family. Atrophin-1 is the protein product of the dentatorubral-pallidoluysian atrophy (DRPLA) gene. DRPLA OMIM:125370 is a progressive neurodegenerative disorder. It is caused by the expansion of a CAG repeat in the DRPLA gene on chromosome 12p. This results in an extended polyglutamine region in atrophin-1, that is thought to confer toxicity to the protein, possibly through altering i…	.	.	.	.	.
bta-miR-1839	gene9574	chrNC_037549.1:7465474-7495700:+	gi|594066191|ref|XP_006057073.1|	2355	0	PREDICTED: TRAF3-interacting JNK-activating modulator isoform X1 [Bubalus bubalis]	gi|594066190|ref|XM_006057011.1|	1883	0	PREDICTED: Bubalus bubalis TRAF3 interacting protein 3 (TRAF3IP3), transcript variant X1, mRNA	Q9Y228	746	0	TRAF3-interacting JNK-activating modulator	.	.	.	.	pfam01576	Myosin_tail_1	Myosin tail. The myosin molecule is a multi-subunit complex made up of two heavy chains and four light chains it is a fundamental contractile protein found in all eukaryote cell types. This family consists of the coiled-coil myosin heavy chain tail region. The coiled-coil is composed of the tail from two molecules of myosin. These can then assemble into the macromolecular thick filament. The coil…	.	GO:0016021|integral component of membrane;	.	.	.
bta-miR-2285bc	gene6994	chrNC_037547.1:163213518-163336245:-	.	.	.	.	gi|850477813|gb|CP011887.1|	2655	0	Ovis canadensis canadensis isolate 43U chromosome 2 sequence	.	.	.	.	.	.	.	.	pfam13965	SID-1_RNA_chan	dsRNA-gated channel SID-1. This is a family of proteins that are transmembrane dsRNA-gated channels. They passively transport dsRNA into cells and do not act as ATP-dependent pumps. They are required for systemic RNA interference.	.	.	.	.	.
bta-miR-760-3p	gene23274	chrNC_037559.1:80932890-80935582:+	gi|594041297|ref|XP_006045196.1|	490	1e-55	PREDICTED: glycosylphosphatidylinositol-anchored high density lipoprotein-binding protein 1 isoform X1 [Bubalus bubalis]	gi|982994169|ref|XM_005194488.3|	689	0	PREDICTED: Bos taurus glycosylphosphatidylinositol anchored high density lipoprotein binding protein 1 (GPIHBP1), transcript variant X1, mRNA	Q8IV16	93.2	2e-20	Glycosylphosphatidylinositol-anchored high density lipoprotein-binding protein 1	.	.	.	.	pfam00021	UPAR_LY6	u-PAR/Ly-6 domain. This extracellular disulphide bond rich domain is related to pfam00087.	GO:0042632|cholesterol homeostasis;GO:0006886|intracellular protein transport;GO:0006869|lipid transport;GO:0090321|positive regulation of chylomicron remnant clearance;GO:0051006|positive regulation of lipoprotein lipase activity;GO:0017038|protein import;GO:0034394|protein localization to cell surface;GO:0050821|protein stabilization;GO:0071503|response to heparin;GO:0045056|transcytosis;GO:007…	GO:0031362|anchored component of external side of plasma membrane;GO:0016324|apical plasma membrane;GO:0016323|basolateral plasma membrane;GO:0009897|external side of plasma membrane;GO:0034364|high-density lipoprotein particle;GO:0005622|intracellular;	GO:0035478|chylomicron binding;GO:0008035|high-density lipoprotein particle binding;GO:0035473|lipase binding;GO:0008289|lipid binding;GO:0071813|lipoprotein particle binding;GO:0008320|protein transmembrane transporter activity;	.	.
bta-miR-1248	gene17613	chrNC_037554.1:50419843-50662574:+	gi|555961924|ref|XP_005893056.1|	1935	0	PREDICTED: alpha-(1,3)-fucosyltransferase 9 [Bos mutus]	gi|594040158|ref|XM_006044588.1|	2623	0	PREDICTED: Bubalus bubalis alpha-(1,3)-fucosyltransferase 9-like (LOC102409102), mRNA	Q8HZR2	746	0	Alpha-(1,3)-fucosyltransferase 9	.	.	.	.	pfam00852	Glyco_transf_10	Glycosyltransferase family 10 (fucosyltransferase). This family of Fucosyltransferases are the enzymes transferring fucose from GDP-Fucose to GlcNAc in an alpha1,3 linkage. This family is know as glycosyltransferase family 10.	GO:0036065|fucosylation;GO:0006486|protein glycosylation;GO:0006487|protein N-linked glycosylation;	GO:0032580|Golgi cisterna membrane;GO:0000139|Golgi membrane;GO:0016021|integral component of membrane;	GO:0046920|alpha-(1->3)-fucosyltransferase activity;	K03663	FUT9; 4-galactosyl-N-acetylglucosaminide 3-alpha-L-fucosyltransferase [EC:2.4.1.152]
bta-miR-149-3p	gene31738	chrNC_037568.1:40019233-40025328:-	gi|594071946|ref|XP_006059819.1|	1217	4e-154	PREDICTED: uncharacterized protein LOC102396479 [Bubalus bubalis]	gi|594071945|ref|XM_006059757.1|	1713	0	PREDICTED: Bubalus bubalis uncharacterized LOC102396479 (LOC102396479), mRNA	.	.	.	.	.	.	.	.	pfam15225	IL32	Interleukin 32.	.	.	.	.	.
bta-miR-146b	gene4104	chrNC_037546.1:179228570-179297215:-	gi|594062956|ref|XP_006055522.1|	6808	0	PREDICTED: AT-rich interactive domain-containing protein 1A isoform X1 [Bubalus bubalis]	gi|594062959|ref|XM_006055462.1|	6131	0	PREDICTED: Bubalus bubalis AT rich interactive domain 1A (SWI-like) (ARID1A), transcript variant X3, mRNA	O14497	2589	0	AT-rich interactive domain-containing protein 1A	.	.	.	.	pfam12031	DUF3518	Domain of unknown function (DUF3518). This presumed domain is functionally uncharacterized. This domain is found in eukaryotes. This domain is about 260 amino acids in length. This domain is found associated with pfam01388.	GO:0030521|androgen receptor signaling pathway;GO:0043044|ATP-dependent chromatin remodeling;GO:0003205|cardiac chamber development;GO:0055007|cardiac muscle cell differentiation;GO:0016569|covalent chromatin modification;GO:0006338|chromatin remodeling;GO:0048096|chromatin-mediated maintenance of transcription;GO:0030900|forebrain development;GO:0042921|glucocorticoid receptor signaling pathway;…	GO:0071565|nBAF complex;GO:0071564|npBAF complex;GO:0000790|nuclear chromatin;GO:0005654|nucleoplasm;GO:0005634|nucleus;GO:0016514|SWI/SNF complex;	GO:0003677|DNA binding;GO:0016922|ligand-dependent nuclear receptor binding;GO:0003713|transcription coactivator activity;	K11653	ARID1; AT-rich interactive domain-containing protein 1
bta-miR-26b	gene22392	chrNC_037558.1:54777539-55459372:+	gi|594085065|ref|XP_006066076.1|	4861	0	PREDICTED: FERM domain-containing protein 4A isoform X1 [Bubalus bubalis]	gi|965815739|ref|XM_012123424.2|	6147	0	PREDICTED: Ovis aries musimon FERM domain containing 4A (FRMD4A), transcript variant X2, mRNA	Q8BIE6	1633	0	FERM domain-containing protein 4A	.	.	.	.	pfam11819	DUF3338	Domain of unknown function (DUF3338). This family of proteins are functionally uncharacterized. This family is found in eukaryotes. This presumed domain is about 130 amino acids in length.	GO:0090162|establishment of epithelial cell polarity;	GO:0005923|bicellular tight junction;GO:0005737|cytoplasm;GO:0005856|cytoskeleton;	GO:0030674|protein binding, bridging;	.	.
bta-miR-27a-3p	gene20086	chrNC_037556.1:60819970-61197394:+	gi|297480441|ref|XP_002691425.1|	5732	0	PREDICTED: EH domain-binding protein 1 isoform X1 [Bos taurus]	gi|982990764|ref|XM_015465385.1|	5027	0	PREDICTED: Bos taurus EH domain binding protein 1 (EHBP1), transcript variant X1, mRNA	Q8NDI1	2075	0	EH domain-binding protein 1	SPAC15A10.08	92	7e-18	COG5069	pfam12130	DUF3585	Protein of unknown function (DUF3585). This domain is found in eukaryotes. This domain is typically between 135 and 149 amino acids in length and is found associated with pfam00307.	.	GO:0005737|cytoplasm;GO:0005886|plasma membrane;	.	.	.
bta-miR-2285ce	gene10039	chrNC_037549.1:39590228-39863825:+	gi|594107918|ref|XP_006076848.1|	22326	0	PREDICTED: vacuolar protein sorting-associated protein 13D isoform X1 [Bubalus bubalis]	gi|926711129|ref|XM_005690661.2|	14966	0	PREDICTED: Capra hircus vacuolar protein sorting 13 homolog D (S. cerevisiae) (VPS13D), transcript variant X1, mRNA	Q5THJ4	8168	0	Vacuolar protein sorting-associated protein 13D	SPBC21C3.01c	136	2e-30	COG5043	pfam06650	DUF1162	Protein of unknown function (DUF1162). This family represents a conserved region within several hypothetical eukaryotic proteins. Family members might be vacuolar protein sorting related-proteins.	GO:0045053|protein retention in Golgi apparatus;GO:0006623|protein targeting to vacuole;	GO:0070062|extracellular exosome;GO:0019898|extrinsic component of membrane;GO:0005622|intracellular;	.	K19527	VPS13D; vacuolar protein sorting-associated protein 13D
bta-miR-146b	gene18677	chrNC_037555.1:66975400-66998153:+	gi|556766499|ref|XP_005978501.1|	382	2e-42	PREDICTED: protein phosphatase 1 regulatory subunit 14D isoform X1 [Pantholops hodgsonii]	gi|850484816|gb|CP011892.1|	2221	0	Ovis canadensis canadensis isolate 43U chromosome 7 sequence	Q9NXH3	99.8	4e-22	Protein phosphatase 1 regulatory subunit 14D	.	.	.	.	pfam05361	PP1_inhibitor	PKC-activated protein phosphatase-1 inhibitor. Contractility of vascular smooth muscle depends on phosphorylation of myosin light chains, and is modulated by hormonal control of myosin phosphatase activity. Signaling pathways activate kinases such as PKC or Rho-dependent kinases that phosphorylate the myosin phosphatase inhibitor protein called CPI-17. Phosphorylation of CPI-17 at Thr-38 enhances…	GO:0043086|negative regulation of catalytic activity;GO:0042325|regulation of phosphorylation;GO:0035304|regulation of protein dephosphorylation;	GO:0005737|cytoplasm;	GO:0004865|protein serine/threonine phosphatase inhibitor activity;	K17557	PPP1R14D, GBPI; protein phosphatase 1 regulatory subunit 14D
bta-miR-677	gene6151	chrNC_037547.1:79812135-79853575:+	gi|528958116|ref|XP_002707878.3|	902	2e-111	PREDICTED: RNA exonuclease 1 homolog isoform X1 [Bos taurus]	gi|850477813|gb|CP011887.1|	2112	0	Ovis canadensis canadensis isolate 43U chromosome 2 sequence	Q7TT28	223	1e-63	RNA exonuclease 1 homolog	YGR276c	116	5e-26	COG0847	pfam00929	RNase_T	Exonuclease. This family includes a variety of exonuclease proteins, such as ribonuclease T and the epsilon subunit of DNA polymerase III.;	.	GO:0005634|nucleus;	GO:0004527|exonuclease activity;GO:0003676|nucleic acid binding;	K14570	REX1, REXO1, RNH70; RNA exonuclease 1 [EC:3.1.-.-]
bta-miR-326	gene267	chrNC_037545.1:29909759-29928900:+	gi|594104351|ref|XP_006075164.1|	2434	0	PREDICTED: ufm1-specific protease 2 [Bubalus bubalis]	gi|594104350|ref|XM_006075102.1|	1551	0	PREDICTED: Bubalus bubalis UFM1-specific peptidase 2 (UFSP2), mRNA	Q9NUQ7	901	0	Ufm1-specific protease 2	.	.	.	.	pfam07910	Peptidase_C78	Peptidase family C78. This family formerly known as DUF1671 has been shown to be a cysteine peptidase called (Ufm1)-specific protease.	GO:0006508|proteolysis;GO:0033146|regulation of intracellular estrogen receptor signaling pathway;	GO:0005737|cytoplasm;GO:0005783|endoplasmic reticulum;GO:0005634|nucleus;	GO:0016790|thiolester hydrolase activity;GO:0071567|UFM1 hydrolase activity;	.	.
bta-miR-30f	gene33550	chrNW_020228798.1:27465-100910:+	gi|926729503|ref|XP_013832169.1|	3369	0	PREDICTED: multidrug resistance-associated protein 4-like [Capra hircus]	gi|982992157|ref|XM_015465760.1|	2046	0	PREDICTED: Bos taurus multidrug resistance-associated protein 4 (LOC521568), transcript variant X2, mRNA	O15439	1086	0	Multidrug resistance-associated protein 4	SPAC3F10.11c	321	2e-90	COG1132	pfam00664	ABC_membrane	ABC transporter transmembrane region. This family represents a unit of six transmembrane helices. Many members of the ABC transporter family (pfam00005) have two such regions.	GO:0042384|cilium assembly;GO:0002576|platelet degranulation;GO:0048661|positive regulation of smooth muscle cell proliferation;GO:0032310|prostaglandin secretion;GO:0042493|response to drug;GO:0014070|response to organic cyclic compound;GO:0010243|response to organonitrogen compound;GO:0055085|transmembrane transport;	GO:0016323|basolateral plasma membrane;GO:0016021|integral component of membrane;GO:0016020|membrane;GO:0005886|plasma membrane;GO:0031088|platelet dense granule membrane;	GO:0016404|15-hydroxyprostaglandin dehydrogenase (NAD+) activity;GO:0005524|ATP binding;GO:0015662|ATPase activity, coupled to transmembrane movement of ions, phosphorylative mechanism;GO:0043225|anion transmembrane-transporting ATPase activity;	K05673	ABCC4; ATP-binding cassette, subfamily C (CFTR/MRP), member 4
bta-miR-149-3p	gene9549	chrNC_037549.1:4984413-5018905:-	gi|594082712|ref|XP_006064949.1|	3637	0	PREDICTED: complement factor H-related protein 5 isoform X1 [Bubalus bubalis]	gi|594082711|ref|XM_006064887.1|	2172	0	PREDICTED: Bubalus bubalis complement factor H-related 5 (CFHR5), transcript variant X1, mRNA	Q9BXR6	658	0	Complement factor H-related protein 5	.	.	.	.	pfam00084	Sushi	Sushi domain (SCR repeat).	GO:0006957|complement activation, alternative pathway;	GO:0005576|extracellular region;	.	.	.
bta-miR-1839	gene23384	chrNC_037560.1:938416-987974:-	gi|594089414|ref|XP_006068128.1|	1378	2e-172	PREDICTED: syntaxin-3 isoform X1 [Bubalus bubalis]	gi|742139163|ref|XM_010843709.1|	2042	0	PREDICTED: Bison bison bison syntaxin 3 (STX3), transcript variant X1, mRNA	Q13277	518	9e-168	Syntaxin-3	SPCC825.03c	85.5	1e-16	COG5074	pfam00804	Syntaxin	Syntaxin. Syntaxins are the prototype family of SNARE proteins. They usually consist of three main regions - a C-terminal transmembrane region, a central SNARE domain which is characteristic of and conserved in all syntaxins (pfam05739), and an N-terminal domain that is featured in this entry. This domain varies between syntaxin isoforms; in syntaxin 1A it is found as three alpha-helices with a l…	GO:0006886|intracellular protein transport;GO:0060291|long-term synaptic potentiation;GO:0031175|neuron projection development;GO:0045785|positive regulation of cell adhesion;GO:0008284|positive regulation of cell proliferation;GO:0050921|positive regulation of chemotaxis;GO:2000010|positive regulation of protein localization to cell surface;GO:1903078|positive regulation of protein localization …	GO:0016324|apical plasma membrane;GO:0042582|azurophil granule;GO:0005911|cell-cell junction;GO:0030425|dendrite;GO:0070062|extracellular exosome;GO:0030426|growth cone;GO:0016021|integral component of membrane;GO:0030027|lamellipodium;GO:0042470|melanosome;GO:0043005|neuron projection;GO:1990796|photoreceptor cell terminal bouton;GO:0005886|plasma membrane;GO:0042734|presynaptic membrane;GO:0097…	GO:0050544|arachidonic acid binding;GO:0005484|SNAP receptor activity;GO:0000149|SNARE binding;	K08486	STX1B_2_3; syntaxin 1B/2/3
bta-miR-181b	gene3892	chrNC_037546.1:170394542-170778487:-	gi|594045372|ref|XP_006047163.1|	3568	0	PREDICTED: delta and Notch-like epidermal growth factor-related receptor isoform X1 [Bubalus bubalis]	gi|594045371|ref|XM_006047101.1|	3108	0	PREDICTED: Bubalus bubalis delta/notch-like EGF repeat containing (DNER), transcript variant X1, mRNA	Q8NFT8	1262	0	Delta and Notch-like epidermal growth factor-related receptor	.	.	.	.	pfam06247	Plasmod_Pvs28	Plasmodium ookinete surface protein Pvs28. This family consists of several ookinete surface protein (Pvs28) from several species of Plasmodium. Pvs25 and Pvs28 are expressed on the surface of ookinetes. These proteins are potential candidates for vaccine and induce antibodies that block the infectivity of Plasmodium vivax in immunised animals.	GO:0007417|central nervous system development;GO:0006897|endocytosis;GO:0010001|glial cell differentiation;GO:0001764|neuron migration;GO:0007220|Notch receptor processing;GO:0007219|Notch signaling pathway;GO:0048741|skeletal muscle fiber development;GO:0007416|synapse assembly;	GO:0030425|dendrite;GO:0005769|early endosome;GO:0016021|integral component of membrane;GO:0043025|neuronal cell body;GO:0005886|plasma membrane;	GO:0005509|calcium ion binding;GO:0030276|clathrin binding;GO:0004888|transmembrane signaling receptor activity;	.	.
bta-miR-34b	gene2385	chrNC_037546.1:23524949-23525874:+	gi|297489229|ref|XP_002697454.1|	989	8e-131	PREDICTED: olfactory receptor 1361 [Bos taurus]	gi|297489228|ref|XM_002697408.1|	727	0	PREDICTED: Bos taurus olfactory receptor 1361 (LOC785779), mRNA	Q8VFM9	197	6e-59	Olfactory receptor 24	.	.	.	.	pfam13853	7tm_4	Olfactory receptor. The members of this family are transmembrane olfactory receptors.	GO:0007186|G-protein coupled receptor signaling pathway;GO:0007608|sensory perception of smell;	GO:0016021|integral component of membrane;GO:0005886|plasma membrane;	GO:0004930|G-protein coupled receptor activity;GO:0004984|olfactory receptor activity;	K04257	OLFR; olfactory receptor
bta-miR-146a	gene8284	chrNC_037548.1:63909955-63929806:-	gi|594110147|ref|XP_006077915.1|	2083	0	PREDICTED: transmembrane protein 194A isoform X1 [Bubalus bubalis]	gi|594110146|ref|XM_006077853.1|	5633	0	PREDICTED: Bubalus bubalis transmembrane protein 194A (TMEM194A), transcript variant X1, mRNA	A7MBC7	798	0	Nuclear envelope integral membrane protein 1	.	.	.	.	pfam10225	DUF2215	Uncharacterized conserved protein (DUF2215). This entry is the central 200 residues of a family of proteins conserved from worms to humans. The function is unknown.	.	GO:0016021|integral component of membrane;GO:0005635|nuclear envelope;GO:0005637|nuclear inner membrane;	.	.	.
bta-miR-149-3p	gene26349	chrNC_037562.1:37801153-37813273:-	gi|965789514|ref|XP_014961795.1|	364	5e-32	PREDICTED: spidroin-2-like [Ovis aries musimon]	gi|850489142|gb|CP011899.1|	3462	0	Ovis canadensis canadensis isolate 43U chromosome 14 sequence	.	.	.	.	.	.	.	.	pfam07961	MBA1	MBA1-like protein. Mba1 is an inner membrane protein that is part of the mitochondrial protein export machinery. It binds to the large subunit of mitochondrial ribosomes and cooperates with the C-terminal ribosome-binding domain of Oxa1, which is a central component of the insertion machinery of the inner membrane. In the absence of both Mba1 and the C-terminus of Oxa1, mitochondrial translation …	.	.	.	.	.
bta-miR-2285cv	gene30647	chrNC_037567.1:31059460-31062148:+	gi|803104599|ref|XP_012039044.1|	206	5e-15	PREDICTED: EF-hand calcium-binding domain-containing protein 1 isoform X5 [Ovis aries]	gi|850493841|gb|CP011907.1|	982	0	Ovis canadensis canadensis isolate 43U chromosome 22 sequence	.	.	.	.	.	.	.	.	pfam15242	FAM53	Family of FAM53. The FAM53 protein family refers to a family of proteins, which bind to a transcriptional regulator that modulates cell proliferation. It is known to be highly important in neural tube development. It is found in eukaryotes and is typically between 303 and 413 amino acids in length.	.	.	.	.	.
bta-miR-760-3p	gene23946	chrNC_037560.1:29959617-30044230:+	gi|528978076|ref|XP_005216315.1|	4532	0	PREDICTED: microtubule-associated protein 6 [Bos taurus]	gi|594102147|ref|XM_006074085.1|	3833	0	PREDICTED: Bubalus bubalis microtubule-associated protein 6 (MAP6), transcript variant X1, mRNA	Q7TSJ2	796	0	Microtubule-associated protein 6	.	.	.	.	pfam03154	Atrophin-1	Atrophin-1 family. Atrophin-1 is the protein product of the dentatorubral-pallidoluysian atrophy (DRPLA) gene. DRPLA OMIM:125370 is a progressive neurodegenerative disorder. It is caused by the expansion of a CAG repeat in the DRPLA gene on chromosome 12p. This results in an extended polyglutamine region in atrophin-1, that is thought to confer toxicity to the protein, possibly through altering i…	GO:0048813|dendrite morphogenesis;GO:0032418|lysosome localization;GO:0000226|microtubule cytoskeleton organization;GO:0006810|transport;	GO:0005794|Golgi apparatus;GO:0005874|microtubule;GO:0048471|perinuclear region of cytoplasm;	GO:0008017|microtubule binding;	K10432	MAP6; microtubule-associated protein 6
bta-miR-1814c	gene21548	chrNC_037558.1:7657166-7659911:+	gi|440903112|gb|ELR53815.1|	212	4e-22	hypothetical protein M91_04027, partial [Bos mutus]	gi|850488330|gb|CP011898.1|	1455	0	Ovis canadensis canadensis isolate 43U chromosome 13 sequence	P08548	66.2	4e-16	LINE-1 reverse transcriptase homolog	.	.	.	.	pfam12753	Nro1	Nuclear pore complex subunit Nro1. In fission yeast, this protein is a positive regulator of the stability of Sre1N, the sterol regulatory element-binding protein which is an ER membrane-bound transcription factor that controls adaptation to low oxygen-growth. In addition, the fission yeast Nro1 is a direct inhibitor of a protein that inhibits SreN1 degradation, Ofd1 (an oxoglutamate deoxygenase)…	.	.	GO:0046872|metal ion binding;GO:0003964|RNA-directed DNA polymerase activity;	.	.
bta-miR-1839	gene30501	chrNC_037567.1:20623942-20742742:-	gi|982968188|ref|XP_015316165.1|	5930	0	PREDICTED: dynamin-binding protein isoform X2 [Bos taurus]	gi|982968187|ref|XM_015460679.1|	5418	0	PREDICTED: Bos taurus dynamin binding protein (DNMBP), transcript variant X2, mRNA	Q6XZF7	1367	0	Dynamin-binding protein	.	.	.	.	pfam03114	BAR	BAR domain. BAR domains are dimerization, lipid binding and curvature sensing modules found in many different protein families. A BAR domain with an additional N-terminal amphipathic helix (an N-BAR) can drive membrane curvature. These N-BAR domains are found in amphiphysin, endophilin, BRAP and Nadrin. BAR domains are also frequently found alongside domains that determine lipid specificity, like…	GO:0035556|intracellular signal transduction;GO:0035023|regulation of Rho protein signal transduction;	GO:0030054|cell junction;GO:0005856|cytoskeleton;GO:0005795|Golgi stack;GO:0045202|synapse;	GO:0005089|Rho guanyl-nucleotide exchange factor activity;	.	.
bta-miR-449a	gene24823	chrNC_037560.1:76903165-76904337:-	gi|942093624|ref|XP_014337928.1|	371	6e-64	PREDICTED: ubiquitin-related modifier 1 isoform X1 [Bos mutus]	gi|965866472|ref|XM_012147526.2|	789	0	PREDICTED: Ovis aries musimon ubiquitin related modifier 1 (URM1), transcript variant X2, mRNA	A9YUB5	191	2e-58	Ubiquitin-related modifier 1	YIL008w	75.9	7e-16	COG5131	pfam09138	Urm1	Urm1 (Ubiquitin related modifier). Urm1 is a ubiquitin related protein that modifies proteins in the yeast ubiquitin-like pathway urmylation. Structural comparisons and phylogenetic analysis of the ubiquitin superfamily has indicated that Urm1 has the most conserved structural and sequence features of the common ancestor of the entire superfamily.	GO:0032447|protein urmylation;GO:0034227|tRNA thio-modification;GO:0002098|tRNA wobble uridine modification;	GO:0005829|cytosol;	.	K12161	URM1; ubiquitin related modifier 1
bta-miR-6517	gene30572	chrNC_037567.1:22916406-23022694:+	gi|529008598|ref|XP_005225638.1|	2401	0	PREDICTED: suppressor of fused homolog isoform X3 [Bos taurus]	gi|594082754|ref|XM_006064908.1|	4839	0	PREDICTED: Bubalus bubalis suppressor of fused homolog (Drosophila) (SUFU), transcript variant X3, mRNA	Q9UMX1	917	0	Suppressor of fused homolog	.	.	.	.	pfam12470	SUFU_C	Suppressor of Fused Gli/Ci N terminal binding domain. This domain family is found in eukaryotes, and is typically between 192 and 219 amino acids in length. The family is found in association with pfam05076. There is a conserved HGRHFT sequence motif. This family is the C terminal domain of the Suppressor of Fused protein (Su(fu)). Su(fu) is a repressor of the Gli and Ci transcription factors of …	GO:0035904|aorta development;GO:0060976|coronary vasculature development;GO:0042994|cytoplasmic sequestering of transcription factor;GO:0001947|heart looping;GO:0007275|multicellular organismal development;GO:0045668|negative regulation of osteoblast differentiation;GO:2000059|negative regulation of protein ubiquitination involved in ubiquitin-dependent protein catabolic process;GO:0043433|negati…	GO:0097546|ciliary base;GO:0097542|ciliary tip;GO:0005737|cytoplasm;GO:0005829|cytosol;GO:0005654|nucleoplasm;GO:0005634|nucleus;GO:0072372|primary cilium;	GO:0019901|protein kinase binding;GO:0004871|signal transducer activity;GO:0003714|transcription corepressor activity;GO:0008134|transcription factor binding;	K06229	SUFU; suppressor of fused
bta-miR-146a	gene12068	chrNC_037550.1:29294968-29303239:-	gi|594082570|ref|XP_006064881.1|	2903	0	PREDICTED: 5' exonuclease Apollo [Bubalus bubalis]	gi|594082569|ref|XM_006064819.1|	3210	0	PREDICTED: Bubalus bubalis DNA cross-link repair 1B (DCLRE1B), mRNA	D2H8V8	934	0	5' exonuclease Apollo	SPAC22A12.01c	133	1e-31	COG1236	pfam07522	DRMBL	DNA repair metallo-beta-lactamase. The metallo-beta-lactamase fold contains five sequence motifs. The first four motifs are found in pfam00753 and are common to all metallo-beta-lactamases. The fifth motif appears to be specific to function. This entry represents the fifth motif from metallo-beta-lactamases involved in DNA repair.	GO:0000075|cell cycle checkpoint;GO:0006281|DNA repair;GO:0031848|protection from non-homologous end joining at telomere;GO:0000723|telomere maintenance;GO:0031860|telomeric 3' overhang formation;GO:0031627|telomeric loop formation;	GO:0005813|centrosome;GO:0000781|chromosome, telomeric region;GO:0005737|cytoplasm;GO:0005634|nucleus;	GO:0008409|5'-3' exonuclease activity;	.	.
[truncated: 3 more rows]

## Sheet: Novel miRNAs and target genes
miRNA	Target	Position	NR:Seq-id	NR:Score	NR:Evalue	NR:Description	NT:Seq-id	NT:Score	NT:Evalue	NT:Description	Uniprot:UniProtKB-AC	Uniprot:Score	Uniprot:Evalue	Uniprot:Description	COG:gene	COG:Score	COG:Eval	COG:num	Pfam:pfam_ID	Pfam:pfam_Name	Pfam:pfam_Description	GO:biological_process	GO:cellular_component	GO:molecular_function	KEGG:KO	KEGG:Description
[truncated: 875 more rows]

## Sheet: ATAC data for six libraries
gene20237	SELE
Gene_ID	Gene_name
[truncated: 34,800 more rows]
