# Supplementary material for: Buffalo bbu-miR-493-5p Promotes Myoblast Proliferation and Differentiation
Source: Animals (Basel). 2024 Feb 6;14(4):533. doi: 10.3390/ani14040533 (PMC10886120; doi:10.3390/ani14040533)
Supplement: Supplementary file 1 [file animals-14-00533-s001.zip › Table S4 Screening and characterization table for bbu-miR-493-5p (Novel-214).xlsx]

## Sheet: Screening table for Novel-214
Gene	BuffDMA_count	BuffDMB_count	BuffDMC_count	T_normalize	BuffGM1_count	BuffGM2_count	BuffGM3_count	C_normalize	FoldChange	Log2FoldChange	pval	padj	Up/Down	Significant
Novel_1	0	0	0	0	0	0	20	6.55098	#NAME?	#NAME?	0.0189796	0.0813043	down	no
Novel_10	0	3	0	1.09372	0	0	0	0	Inf	Inf	0.23676	0.49803	up	no
Novel_100	0	55	76	46.8508	68	0	0	20.9447	2.23687	1.16148	0.65875	0.932546	up	no
Novel_101	0	0	0	0	21	0	0	6.46823	#NAME?	#NAME?	0.018617	0.080112	down	no
Novel_103	8	0	0	2.57875	0	0	0	0	Inf	Inf	0.0769836	0.220516	up	no
Novel_104	0	0	0	0	4	0	0	1.23204	#NAME?	#NAME?	0.214771	0.468456	down	no
Novel_105	0	0	0	0	4	0	0	1.23204	#NAME?	#NAME?	0.214771	0.468456	down	no
Novel_106	0	0	0	0	0	0	8	2.62039	#NAME?	#NAME?	0.0972195	0.257696	down	no
Novel_107	4	0	0	1.28938	0	0	0	0	Inf	Inf	0.173798	0.397084	up	no
Novel_108	0	0	0	0	0	0	8	2.62039	#NAME?	#NAME?	0.0972195	0.257696	down	no
Novel_109	0	0	0	0	25	0	0	7.70028	#NAME?	#NAME?	0.0124121	0.0594206	down	no
Novel_11	0	0	0	0	0	0	25	8.18873	#NAME?	#NAME?	0.0111755	0.0550668	down	no
Novel_110	0	0	8	2.82098	0	0	0	0	Inf	Inf	0.0747711	0.217454	up	no
Novel_111	0	0	0	0	0	0	11	3.60304	#NAME?	#NAME?	0.0608442	0.192876	down	no
Novel_112	10	0	0	3.22344	0	11	0	3.41334	0.944366	-0.0825815	1	1	down	no
Novel_113	0	22	0	8.02059	0	0	0	0	Inf	Inf	0.0105153	0.0526318	up	no
Novel_114	0	0	0	0	0	2	0	0.620607	#NAME?	#NAME?	0.494769	0.801478	down	no
Novel_118	0	0	17	5.99458	0	0	0	0	Inf	Inf	0.0195862	0.0828711	up	no
Novel_12	0	0	0	0	0	0	9	2.94794	#NAME?	#NAME?	0.0825652	0.229589	down	no
Novel_120	0	0	7	2.46835	0	0	0	0	Inf	Inf	0.0900716	0.241981	up	no
Novel_121	0	0	8	2.82098	0	0	0	0	Inf	Inf	0.0747711	0.217454	up	no
Novel_122	0	0	0	0	17	0	0	5.23619	#NAME?	#NAME?	0.0292235	0.111166	down	no
Novel_123	0	0	0	0	18	0	0	5.5442	#NAME?	#NAME?	0.0259719	0.1033	down	no
Novel_126	0	8	0	2.91658	0	0	0	0	Inf	Inf	0.0739219	0.216307	up	no
Novel_127	0	8	0	2.91658	0	0	0	0	Inf	Inf	0.0739219	0.216307	up	no
Novel_128	0	0	0	0	0	0	14	4.58569	#NAME?	#NAME?	0.0398827	0.142054	down	no
Novel_13	0	0	0	0	0	0	10	3.27549	#NAME?	#NAME?	0.0706687	0.211339	down	no
Novel_130	0	0	6	2.11573	0	0	0	0	Inf	Inf	0.1099	0.280671	up	no
Novel_132	0	0	0	0	0	25	0	7.75759	#NAME?	#NAME?	0.0122573	0.0594206	down	no
Novel_135	0	9	0	3.28115	0	0	0	0	Inf	Inf	0.0618865	0.194881	up	no
Novel_137	0	10	10	7.17194	0	0	0	0	Inf	Inf	0.0129112	0.0613925	up	no
Novel_138	8	0	0	2.57875	0	0	0	0	Inf	Inf	0.0769836	0.220516	up	no
Novel_14	0	0	0	0	0	0	9	2.94794	#NAME?	#NAME?	0.0825652	0.229589	down	no
Novel_144	0	12	0	4.37487	0	0	0	0	Inf	Inf	0.0380067	0.13691	up	no
Novel_149	0	0	10	3.52622	0	0	0	0	Inf	Inf	0.0531826	0.174402	up	no
Novel_15	0	0	0	0	10	0	0	3.08011	#NAME?	#NAME?	0.0735867	0.216307	down	no
Novel_154	11	0	0	3.54579	0	0	0	0	Inf	Inf	0.0478445	0.161751	up	no
Novel_155	0	14	0	5.10401	0	0	0	0	Inf	Inf	0.0282718	0.108852	up	no
Novel_156	0	14	0	5.10401	0	0	0	0	Inf	Inf	0.0282718	0.108852	up	no
Novel_157	0	22	0	8.02059	0	0	0	0	Inf	Inf	0.0105153	0.0526318	up	no
Novel_16	0	0	0	0	12	0	0	3.69613	#NAME?	#NAME?	0.05547	0.177616	down	no
Novel_160	0	0	0	0	19	0	0	5.85221	#NAME?	#NAME?	0.0231674	0.0949662	down	no
Novel_161	0	0	24	8.46293	0	33	0	10.24	0.826457	-0.274988	0.903541	1	down	no
Novel_163	51	0	57	36.539	0	0	137	44.8742	0.814254	-0.29645	0.721326	0.966406	down	no
Novel_164	0	7	0	2.55201	7	0	8	4.77647	0.534287	-0.904314	0.771152	0.979205	down	no
Novel_165	0	7	0	2.55201	0	0	12	3.93059	0.649268	-0.623115	0.819215	1	down	no
Novel_167	0	0	0	0	8	0	0	2.46409	#NAME?	#NAME?	0.100086	0.260771	down	no
Novel_168	7	0	0	2.25641	0	0	0	0	Inf	Inf	0.091961	0.246352	up	no
Novel_169	36	23	0	19.9896	28	38	27	29.2597	0.683178	-0.549668	0.645243	0.92115	down	no
Novel_17	0	0	0	0	10	0	0	3.08011	#NAME?	#NAME?	0.0735867	0.216307	down	no
Novel_170	0	0	0	0	8	0	0	2.46409	#NAME?	#NAME?	0.100086	0.260771	down	no
Novel_171	0	0	0	0	0	0	12	3.93059	#NAME?	#NAME?	0.0526388	0.173216	down	no
Novel_172	0	18	0	6.5623	0	0	0	0	Inf	Inf	0.0167065	0.073915	up	no
Novel_173	0	0	0	0	0	13	0	4.03395	#NAME?	#NAME?	0.0481409	0.161751	down	no
Novel_175	7	0	0	2.25641	0	0	13	4.25814	0.529905	-0.916195	0.775578	0.979205	down	no
Novel_176	30	8	16	18.2289	0	16	7	7.2577	2.51166	1.32864	0.291421	0.58101	up	no
Novel_177	0	0	0	0	0	9	0	2.79273	#NAME?	#NAME?	0.0851352	0.233999	down	no
Novel_178	26	8	19	17.9973	22	12	25	18.6886	0.963011	-0.0543755	0.992442	1	down	no
Novel_179	0	0	0	0	6	0	0	1.84807	#NAME?	#NAME?	0.140707	0.337058	down	no
Novel_18	0	0	0	0	23	0	0	7.08425	#NAME?	#NAME?	0.0151298	0.0685163	down	no
Novel_180	62	50	49	55.4924	67	45	54	52.2881	1.06128	0.0858097	0.93709	1	up	no
Novel_181	0	0	48	16.9259	64	41	0	32.4351	0.521837	-0.938329	0.689032	0.955308	down	no
Novel_184	0	0	0	0	0	0	7	2.29284	#NAME?	#NAME?	0.115532	0.292209	down	no
Novel_185	0	0	0	0	0	0	7	2.29284	#NAME?	#NAME?	0.115532	0.292209	down	no
Novel_186	1115	0	825	650.327	1679	5797	4497	3788.97	0.171637	-2.54257	0.00985792	0.0504026	down	no
Novel_187	0	0	0	0	7	0	0	2.15608	#NAME?	#NAME?	0.118111	0.295588	down	no
Novel_188	9	0	0	2.9011	0	0	0	0	Inf	Inf	0.0651487	0.199217	up	no
Novel_189	24	47	43	40.0339	57	54	93	64.7751	0.618045	-0.694217	0.343001	0.644714	down	no
Novel_19	0	0	0	0	9	0	12	6.70269	#NAME?	#NAME?	0.015983	0.072037	down	no
Novel_192	0	0	17	5.99458	0	0	0	0	Inf	Inf	0.0195862	0.0828711	up	no
Novel_193	0	0	0	0	10	0	0	3.08011	#NAME?	#NAME?	0.0735867	0.216307	down	no
Novel_194	0	0	0	0	12	0	0	3.69613	#NAME?	#NAME?	0.05547	0.177616	down	no
Novel_195	0	0	20	7.05244	0	0	0	0	Inf	Inf	0.0137071	0.0635875	up	no
Novel_196	0	13	0	4.73944	0	0	0	0	Inf	Inf	0.0326932	0.122513	up	no
Novel_197	0	0	0	0	3	0	0	0.924033	#NAME?	#NAME?	0.287146	0.578551	down	no
Novel_198	0	0	6	2.11573	0	0	0	0	Inf	Inf	0.1099	0.280671	up	no
Novel_199	0	0	6	2.11573	0	0	0	0	Inf	Inf	0.1099	0.280671	up	no
Novel_20	0	0	0	0	0	7	0	2.17212	#NAME?	#NAME?	0.117806	0.295588	down	no
Novel_200	15	0	0	4.83516	0	0	0	0	Inf	Inf	0.0275447	0.106918	up	no
Novel_201	15	0	0	4.83516	0	0	0	0	Inf	Inf	0.0275447	0.106918	up	no
Novel_205	36	52	0	30.5621	0	0	161	52.7354	0.579537	-0.787027	0.468917	0.778259	down	no
Novel_206	0	18	0	6.5623	0	0	0	0	Inf	Inf	0.0167065	0.073915	up	no
Novel_207	0	0	7	2.46835	0	0	0	0	Inf	Inf	0.0900716	0.241981	up	no
Novel_208	0	0	12	4.23147	0	0	0	0	Inf	Inf	0.0389227	0.139156	up	no
Novel_209	0	0	0	0	0	9	0	2.79273	#NAME?	#NAME?	0.0851352	0.233999	down	no
Novel_21	0	0	0	0	0	16	0	4.96486	#NAME?	#NAME?	0.0327216	0.122513	down	no
Novel_210	0	0	0	0	0	13	0	4.03395	#NAME?	#NAME?	0.0481409	0.161751	down	no
Novel_211	0	0	4	1.41049	0	0	0	0	Inf	Inf	0.17398	0.397084	up	no
Novel_212	0	0	4	1.41049	0	0	0	0	Inf	Inf	0.17398	0.397084	up	no
Novel_213	0	0	0	0	18	0	0	5.5442	#NAME?	#NAME?	0.0259719	0.1033	down	no
Novel_217	0	11	0	4.01029	0	0	0	0	Inf	Inf	0.0444245	0.154753	up	no
Novel_218	0	11	0	4.01029	0	0	0	0	Inf	Inf	0.0444245	0.154753	up	no
Novel_219	0	0	0	0	12	0	0	3.69613	#NAME?	#NAME?	0.05547	0.177616	down	no
Novel_22	0	0	0	0	0	11	0	3.41334	#NAME?	#NAME?	0.0633874	0.19744	down	no
Novel_220	0	0	0	0	8	0	0	2.46409	#NAME?	#NAME?	0.100086	0.260771	down	no
Novel_221	0	0	0	0	0	12	0	3.72364	#NAME?	#NAME?	0.0551267	0.177616	down	no
Novel_32	0	0	0	0	0	7	0	2.17212	#NAME?	#NAME?	0.117806	0.295588	down	no
Novel_33	0	4	0	1.45829	0	0	0	0	Inf	Inf	0.174116	0.397084	up	no
Novel_35	176	0	0	56.7326	49	88	69	65.0001	0.872807	-0.196266	1	1	down	no
Novel_36	0	20	0	7.29144	0	0	0	0	Inf	Inf	0.0131704	0.0620053	up	no
Novel_37	0	0	23	8.11031	30	30	18	24.4453	0.331773	-1.59173	0.471603	0.779715	down	no
Novel_40	0	0	0	0	0	10	0	3.10303	#NAME?	#NAME?	0.0732339	0.216307	down	no
Novel_46	0	0	0	0	0	0	9	2.94794	#NAME?	#NAME?	0.0825652	0.229589	down	no
Novel_47	0	0	78	27.5045	291	384	471	363.063	0.0757568	-3.72248	0.0284066	0.10893	down	no
Novel_49	0	7	0	2.55201	0	0	0	0	Inf	Inf	0.0893175	0.241981	up	no
Novel_50	0	7	0	2.55201	0	0	0	0	Inf	Inf	0.0893175	0.241981	up	no
Novel_51	0	0	0	0	13	0	0	4.00414	#NAME?	#NAME?	0.0484741	0.161751	down	no
Novel_52	0	17	0	6.19773	0	10	0	3.10303	1.99731	0.998059	0.723179	0.966406	up	no
Novel_56	798	795	820	836.216	0	3960	0	1228.8	0.680513	-0.555305	0.241829	0.504341	down	no
Novel_59	0	0	20	7.05244	0	16	30	14.7913	0.476796	-1.06856	0.700245	0.960942	down	no
Novel_60	0	0	0	0	8	0	0	2.46409	#NAME?	#NAME?	0.100086	0.260771	down	no
Novel_61	0	0	12	4.23147	0	0	0	0	Inf	Inf	0.0389227	0.139156	up	no
Novel_63	0	0	0	0	0	13	0	4.03395	#NAME?	#NAME?	0.0481409	0.161751	down	no
Novel_65	0	0	0	0	13	0	0	4.00414	#NAME?	#NAME?	0.0484741	0.161751	down	no
Novel_66	0	0	18	6.3472	0	0	0	0	Inf	Inf	0.0173248	0.0759258	up	no
Novel_67	9	10	0	6.54682	47	48	36	41.1629	0.159047	-2.65248	0.0150548	0.0685163	down	no
Novel_68	0	0	0	0	11	0	0	3.38812	#NAME?	#NAME?	0.0637372	0.19744	down	no
Novel_69	68	146	120	117.462	25	32	40	30.732	3.82213	1.93438	0.010828	0.0536326	up	no
Novel_7	0	0	0	0	0	0	24	7.86118	#NAME?	#NAME?	0.0123656	0.0594206	down	no
Novel_70	68	146	120	117.462	25	32	40	30.732	3.82213	1.93438	0.010828	0.0536326	up	no
Novel_71	0	0	0	0	11	0	0	3.38812	#NAME?	#NAME?	0.0637372	0.19744	down	no
Novel_72	0	0	0	0	0	3	0	0.93091	#NAME?	#NAME?	0.286771	0.578551	down	no
Novel_73	94	91	0	63.4764	126	0	200	104.319	0.608482	-0.716713	0.522729	0.830501	down	no
Novel_77	0	0	0	0	13	0	0	4.00414	#NAME?	#NAME?	0.0484741	0.161751	down	no
Novel_78	10	0	0	3.22344	40	12	21	22.9226	0.140623	-2.8301	0.21725	0.470635	down	no
Novel_79	0	0	13	4.58409	0	0	0	0	Inf	Inf	0.0335783	0.125227	up	no
Novel_8	0	0	0	0	2	0	0	0.616022	#NAME?	#NAME?	0.496394	0.801478	down	no
Novel_80	0	29	0	10.5726	17	7	17	12.9766	0.81474	-0.295589	1	1	down	no
Novel_81	0	0	9	3.1736	0	0	0	0	Inf	Inf	0.0627914	0.19643	up	no
Novel_83	0	0	0	0	23	0	0	7.08425	#NAME?	#NAME?	0.0151298	0.0685163	down	no
Novel_84	0	3	0	1.09372	0	0	0	0	Inf	Inf	0.23676	0.49803	up	no
Novel_87	0	837	0	305.147	0	0	3610	1182.45	0.258063	-1.95421	0.405737	0.706696	down	no
Novel_88	0	0	0	0	9	0	0	2.7721	#NAME?	#NAME?	0.0854884	0.234293	down	no
Novel_9	114	92	42	85.098	67	102	130	94.8691	0.897005	-0.156813	0.812716	1	down	no
Novel_92	0	0	0	0	8	0	0	2.46409	#NAME?	#NAME?	0.100086	0.260771	down	no
Novel_93	0	0	7	2.46835	0	0	0	0	Inf	Inf	0.0900716	0.241981	up	no
Novel_94	0	0	9	3.1736	0	11	0	3.41334	0.929764	-0.105063	0.993303	1	down	no
Novel_95	0	0	16	5.64195	0	0	0	0	Inf	Inf	0.0222382	0.0919502	up	no
Novel_97	0	0	0	0	0	21	0	6.51637	#NAME?	#NAME?	0.0184134	0.079596	down	no
Novel_99	0	0	0	0	0	0	3	0.982648	#NAME?	#NAME?	0.284264	0.576408	down	no
bta-let-7a-3p	1300	901	912	1069.12	1659	1836	1812	1674.23	0.638574	-0.647073	0.140295	0.33692	down	no
bta-let-7a-5p	165353	155768	168098	169364	216727	206587	211512	200140	0.846231	-0.240876	0.333916	0.63384	down	no
bta-let-7b	74082	72193	78124	77747.7	79173	78142	78005	74184.4	1.04803	0.067685	0.810153	1	up	no
bta-let-7c	39376	43805	46680	45123.1	29582	22899	25600	24602.5	1.83409	0.875063	0.00544474	0.0311858	up	no
bta-let-7d	11184	9452	11242	11015.2	20520	16907	18329	17570.3	0.626921	-0.673645	0.0533813	0.174452	down	no
bta-let-7e	35922	39072	38509	39402.9	43864	43689	45056	41825.5	0.942079	-0.0860797	0.770056	0.979205	down	no
bta-let-7f	504511	428315	393601	457570	320850	352435	400859	339488	1.34782	0.430632	0.0446583	0.155	up	no
bta-let-7g	307218	260124	234205	276450	203386	233357	250589	217137	1.27316	0.348413	0.128948	0.316873	up	no
bta-let-7i	4798718	4186943	3900268	4.4486e+06	3888176	5007390	5849269	4.66734e+06	0.953135	-0.0692469	0.730512	0.966406	down	no
bta-miR-146a	41929	53675	46382	49439.3	39	33	33	33.0616	1495.37	10.5463	5.81862e-102	2.76676e-99	up	yes
bta-miR-100	80363	117925	102849	105164	91266	91675	104024	90631	1.16035	0.214558	0.443392	0.751633	up	no
bta-miR-101	13543	15683	13795	14947.5	12078	10448	10945	10547.2	1.4172	0.503041	0.165441	0.383757	up	no
bta-miR-10162-5p	21	24	26	24.6871	23	9	21	16.7555	1.47337	0.559123	0.630796	0.917258	up	no
bta-miR-10164-3p	4	3	3	3.44096	2	9	5	5.0465	0.681851	-0.552472	0.770594	0.979205	down	no
bta-miR-10167-3p	0	2	0	0.729144	1	1	0	0.618314	1.17925	0.237864	1	1	up	no
bta-miR-10169-3p	0	2	0	0.729144	0	0	0	0	Inf	Inf	0.388958	0.693995	up	no
bta-miR-10170-5p	0	0	0	0	0	1	0	0.310303	#NAME?	#NAME?	1	1	down	no
bta-miR-10171-3p	1	0	1	0.674966	1	3	0	1.23892	0.544802	-0.876197	0.843846	1	down	no
bta-miR-10172-3p	119	421	346	313.851	135	143	160	138.363	2.26832	1.18162	0.0800704	0.225287	up	no
bta-miR-10172-5p	21	22	18	21.137	14	11	19	13.9489	1.51531	0.599617	0.618253	0.908746	up	no
bta-miR-10173-5p	1	0	2	1.02759	0	1	0	0.310303	3.31156	1.72751	0.637785	0.919889	up	no
bta-miR-10174-3p	17720	18103	20592	19573	11410	13268	13666	12107.8	1.61656	0.692927	0.0470051	0.160798	up	no
bta-miR-206	560096	328279	418044	447637	5062	5706	5708	5199.39	86.094	6.42784	7.78398e-113	7.40257e-110	up	yes
bta-miR-10175-3p	0	0	0	0	2	0	0	0.616022	#NAME?	#NAME?	0.496394	0.801478	down	no
bta-miR-10176-5p	0	0	0	0	0	1	0	0.310303	#NAME?	#NAME?	1	1	down	no
bta-miR-10181-5p	1	0	0	0.322344	0	1	0	0.310303	1.0388	0.054922	1	1	up	no
bta-miR-10182-3p	4	4	7	5.21602	18	21	12	15.9912	0.326181	-1.61625	0.220939	0.474296	down	no
bta-miR-133b	12452	7763	10179	10433.3	174	135	97	127.257	81.9863	6.35731	3.77181e-33	2.39133e-31	up	yes
bta-miR-10185-5p	0	0	0	0	1	1	0	0.618314	#NAME?	#NAME?	0.547276	0.838134	down	no
bta-miR-103	23276	21816	18119	21845.6	21603	21127	16905	18747	1.16528	0.220682	0.515282	0.82512	up	no
bta-miR-146b	3297	10675	12076	9212.84	89	176	159	134.107	68.6978	6.10219	1.98267e-27	1.17845e-25	up	yes
bta-miR-105b	11	7	9	9.27139	6	2	2	3.12377	2.96801	1.5695	0.312036	0.603142	up	no
bta-miR-106a	29	15	5	16.5797	72	40	52	51.6215	0.321178	-1.63856	0.0759728	0.218976	down	no
bta-miR-139	1971	1116	1452	1554.21	29	31	36	30.3435	51.2205	5.67865	8.19373e-17	2.88601e-15	up	yes
bta-miR-107	2699	3574	3733	3489.33	7145	4966	3373	4846.53	0.719964	-0.474003	0.204865	0.453085	down	no
bta-miR-10a	29840	23107	17798	24318.9	14544	21605	26253	19783	1.22928	0.297818	0.375098	0.683369	up	no
bta-miR-10b	322476	218786	158917	239749	106170	169089	205287	152412	1.57303	0.653549	0.0785313	0.221764	up	no
bta-miR-1185	4	2	7	4.48688	0	3	0	0.93091	4.81988	2.269	0.339812	0.641193	up	no
bta-miR-208b	276	151	198	213.837	9	4	5	5.65106	37.8401	5.24184	2.60946e-10	7.51999e-09	up	yes
bta-miR-11972	49	631	497	421.093	1159	1008	842	945.567	0.445334	-1.16704	0.139277	0.336174	down	no
bta-miR-11973	2	1	4	2.41975	1	0	1	0.63556	3.80727	1.92876	0.397658	0.699025	up	no
bta-miR-11974	1	0	1	0.674966	0	2	2	1.27571	0.529093	-0.918408	0.843855	1	down	no
bta-miR-11975	0	0	0	0	1	0	0	0.308011	#NAME?	#NAME?	1	1	down	no
bta-miR-11976	0	0	0	0	1	0	0	0.308011	#NAME?	#NAME?	1	1	down	no
bta-miR-11977	0	0	0	0	1	0	0	0.308011	#NAME?	#NAME?	1	1	down	no
bta-miR-133a	22754	12004	15221	17078.2	1097	986	732	883.613	19.3277	4.2726	8.92015e-23	4.24153e-21	up	yes
bta-miR-11981	0	0	0	0	0	0	1	0.327549	#NAME?	#NAME?	1	1	down	no
bta-miR-11982	0	2	0	0.729144	0	1	0	0.310303	2.34978	1.23252	0.824741	1	up	no
bta-miR-11985	2	21	48	25.2266	72	22	13	33.2616	0.758429	-0.398914	0.715584	0.966406	down	no
bta-miR-11986b	0	0	2	0.705244	0	0	0	0	Inf	Inf	0.39597	0.697348	up	no
bta-miR-11986c	5	9	8	7.71385	10	11	17	12.0618	0.639528	-0.644921	0.630326	0.917258	down	no
bta-miR-11987	324	1364	2150	1359.85	707	360	345	442.478	3.07327	1.61978	0.013568	0.0632508	up	no
bta-miR-11988	1	1	2	1.39216	0	2	3	1.60325	0.868334	-0.203678	1	1	down	no
bta-miR-11991	2	3	6	3.85414	3	3	2	2.51004	1.53549	0.618697	0.781956	0.983651	up	no
bta-miR-11992	36	17	14	22.7388	20	17	23	18.969	1.19874	0.261513	0.809702	1	up	no
bta-miR-11995	70	64	44	61.4121	49	45	67	51.002	1.20411	0.267969	0.742475	0.969066	up	no
bta-miR-11996	0	0	1	0.352622	1	1	0	0.618314	0.570296	-0.810218	1	1	down	no
bta-miR-12000	5	12	10	9.51281	6	16	11	10.416	0.913291	-0.130853	0.923302	1	down	no
bta-miR-12001	0	0	0	0	0	1	0	0.310303	#NAME?	#NAME?	1	1	down	no
bta-miR-12003	2	2	1	1.72645	1	2	3	1.91127	0.903304	-0.146716	1	1	down	no
bta-miR-12004	0	1	1	0.717194	2	1	0	0.926326	0.774236	-0.369155	1	1	down	no
bta-miR-12005	1	1	0	0.686916	9	0	2	3.4272	0.200431	-2.31882	0.272742	0.555412	down	no
bta-miR-12006	1	0	0	0.322344	0	1	1	0.637853	0.505358	-0.984621	1	1	down	no
bta-miR-12010	11	9	10	10.3532	6	7	6	5.98549	1.72971	0.79053	0.59343	0.884565	up	no
bta-miR-12013	0	0	1	0.352622	0	1	1	0.637853	0.552827	-0.8551	1	1	down	no
bta-miR-12021	0	0	0	0	1	0	0	0.308011	#NAME?	#NAME?	1	1	down	no
bta-miR-12023	55	173	231	162.256	286	113	94	153.945	1.05398	0.0758529	0.975305	1	up	no
bta-miR-12030	28	110	120	91.4432	65	20	35	37.691	2.42613	1.27866	0.120046	0.299642	up	no
bta-miR-12031	15	13	17	15.5692	29	29	39	30.7055	0.507048	-0.979806	0.344461	0.646119	down	no
bta-miR-12032	0	0	1	0.352622	2	0	1	0.943571	0.37371	-1.42001	0.742013	0.969066	down	no
bta-miR-12034	11	42	49	36.1363	104	38	13	48.0828	0.751543	-0.412073	0.561627	0.850027	down	no
bta-miR-12036	0	1	0	0.364572	1	1	1	0.945864	0.385438	-1.37543	0.742595	0.969066	down	no
bta-miR-12038	5	3	5	4.46855	0	0	1	0.327549	13.6424	3.77002	0.090075	0.241981	up	no
bta-miR-12039	0	0	0	0	1	0	0	0.308011	#NAME?	#NAME?	1	1	down	no
bta-miR-12041	0	1	0	0.364572	1	0	1	0.63556	0.573623	-0.801824	1	1	down	no
bta-miR-12042	40	40	25	36.2922	28	42	48	37.3794	0.970914	-0.0425843	0.960622	1	down	no
bta-miR-12045	7	6	6	6.55958	10	9	4	7.18304	0.913203	-0.130992	0.952093	1	down	no
bta-miR-12046	0	1	0	0.364572	0	1	1	0.637853	0.571562	-0.807019	1	1	down	no
bta-miR-12050	0	0	0	0	0	1	0	0.310303	#NAME?	#NAME?	1	1	down	no
bta-miR-12052	0	0	0	0	1	0	2	0.96311	#NAME?	#NAME?	0.30894	0.600496	down	no
bta-miR-12055	0	1	0	0.364572	0	0	1	0.327549	1.11303	0.154493	1	1	up	no
bta-miR-12057	0	1	2	1.06982	4	2	1	2.1802	0.490696	-1.0271	0.659719	0.932546	down	no
bta-miR-12058	0	0	0	0	1	0	0	0.308011	#NAME?	#NAME?	1	1	down	no
bta-miR-12059	0	1	0	0.364572	1	0	0	0.308011	1.18363	0.243223	1	1	up	no
bta-miR-12060	1	4	3	2.8385	3	3	2	2.51004	1.13086	0.177417	1	1	up	no
bta-miR-12061	0	2	0	0.729144	0	0	0	0	Inf	Inf	0.388958	0.693995	up	no
bta-miR-122	307	423	448	411.148	603	793	471	586.077	0.701526	-0.511431	0.250622	0.517011	down	no
bta-miR-1224	1	0	2	1.02759	4	7	2	4.05927	0.253146	-1.98196	0.310879	0.60213	down	no
bta-miR-1225-3p	0	0	0	0	0	0	1	0.327549	#NAME?	#NAME?	1	1	down	no
bta-miR-1246	289	633	767	594.393	833	694	741	714.638	0.83174	-0.265795	0.604836	0.895948	down	no
bta-miR-431	47	70	101	76.2851	9	6	1	4.96147	15.3755	3.94256	0.000136041	0.00137637	up	yes
bta-miR-1249	99	124	122	120.139	205	185	197	185.076	0.649134	-0.623411	0.240408	0.503587	down	no
bta-miR-124a	0	1	0	0.364572	1	1	0	0.618314	0.589623	-0.762136	1	1	down	no
bta-miR-124b	0	1	0	0.364572	1	1	0	0.618314	0.589623	-0.762136	1	1	down	no
bta-miR-125a	104303	63837	67057	80540.4	45389	47472	58436	47851.7	1.68313	0.751143	0.00705893	0.0383603	up	no
bta-miR-125b	162037	152389	167825	166967	188549	148433	151664	153812	1.08553	0.118399	0.642301	0.919889	up	no
bta-miR-126-3p	419	680	598	593.839	308	327	315	299.515	1.98267	0.987446	0.069402	0.209743	up	no
bta-miR-126-5p	11	9	10	10.3532	12	4	3	5.91999	1.74885	0.806403	0.593199	0.884565	up	no
bta-miR-34b	91	29	26	49.0741	4	3	4	3.47315	14.1296	3.82064	0.000997526	0.00807315	up	yes
bta-miR-1264	0	0	0	0	1	0	1	0.63556	#NAME?	#NAME?	0.547276	0.838134	down	no
bta-miR-95	3155	1780	1827	2310.17	117	158	256	168.918	13.6763	3.77361	2.98223e-11	8.86281e-10	up	yes
bta-miR-1271	6078	6860	7062	6950.39	4634	5514	5418	4913	1.41469	0.50049	0.210747	0.462866	up	no
bta-miR-1277	60	34	30	42.3148	23	14	17	16.9968	2.48957	1.31589	0.180912	0.408663	up	no
bta-miR-2332	282	308	460	365.395	34	27	34	29.9872	12.185	3.60704	8.32986e-08	1.85693e-06	up	yes
bta-miR-1284	0	0	0	0	0	1	0	0.310303	#NAME?	#NAME?	1	1	down	no
bta-miR-129	211	190	192	204.987	363	444	412	384.533	0.53308	-0.907577	0.0650046	0.199217	down	no
bta-miR-129-3p	126	57	56	81.1428	62	64	74	63.1947	1.28401	0.360659	0.595188	0.885796	up	no
bta-miR-129-5p	211	190	192	204.987	363	444	412	384.533	0.53308	-0.907577	0.0650046	0.199217	down	no
bta-miR-1291	11	7	4	7.50828	8	4	9	6.65325	1.12851	0.174424	0.928627	1	up	no
bta-miR-1296	157	151	136	153.615	376	330	324	324.338	0.473626	-1.07818	0.0326158	0.122513	down	no
bta-miR-1298	4	3	2	3.08834	2	5	1	2.49509	1.23777	0.307739	0.934552	1	up	no
bta-miR-1306	163	145	157	160.767	340	332	352	323.042	0.497665	-1.00675	0.0460983	0.158265	down	no
bta-miR-34c	7928	5434	4692	6191.13	489	510	660	525.055	11.7914	3.55966	2.39041e-13	7.8389e-12	up	yes
bta-miR-130a	206	185	221	211.778	290	295	240	259.475	0.816181	-0.293039	0.547299	0.838134	down	no
bta-miR-767	153	174	133	159.653	18	13	14	14.1638	11.2719	3.49466	8.41245e-06	0.000114289	up	yes
bta-miR-132	189	216	253	228.884	186	168	204	176.241	1.2987	0.377067	0.526929	0.833792	up	no
bta-miR-381	9883	7714	7687	8708.64	685	890	944	796.364	10.9355	3.45095	6.00371e-14	2.03912e-12	up	yes
bta-miR-181a	23409	24357	23139	24585	2090	2592	2511	2270.53	10.8279	3.43668	2.12312e-18	7.76573e-17	up	yes
bta-miR-134	1	0	2	1.02759	1	0	0	0.308011	3.33621	1.73821	0.637563	0.919889	up	no
bta-miR-1343-3p	241	228	278	258.836	373	308	314	313.312	0.82613	-0.27556	0.558257	0.848086	down	no
bta-miR-1343-5p	1	1	4	2.0974	8	8	9	7.89446	0.265681	-1.91224	0.237232	0.49803	down	no
bta-miR-135a	5	2	2	3.04611	3	0	2	1.57913	1.92898	0.947836	0.643177	0.919889	up	no
bta-miR-135b	1	1	3	1.74478	2	1	0	0.926326	1.88355	0.913456	0.77625	0.979205	up	no
bta-miR-136	36	45	39	41.7624	10	7	7	7.54508	5.53505	2.4686	0.0267352	0.104667	up	no
bta-miR-137	0	0	0	0	0	0	1	0.327549	#NAME?	#NAME?	1	1	down	no
bta-miR-138	7	7	5	6.57153	11	10	3	7.4738	0.879275	-0.185614	0.915526	1	down	no
bta-miR-1388-3p	128	193	163	169.1	210	196	208	193.632	0.873305	-0.195442	0.670382	0.941703	down	no
bta-miR-1388-5p	750	857	795	834.531	607	538	945	663.44	1.25788	0.331	0.52082	0.829647	up	no
bta-miR-1	127838	65065	56924	85001.4	7610	9513	9488	8403.67	10.1148	3.3384	2.58448e-23	1.2936e-21	up	yes
bta-miR-140	13113	12783	11077	12793.2	14574	16037	16106	14740.8	0.867878	-0.204435	0.55668	0.848086	down	no
bta-miR-141	1	4	3	2.8385	0	0	0	0	Inf	Inf	0.0759852	0.218976	up	no
bta-miR-142-3p	3	2	2	2.40142	5	4	5	4.41902	0.543429	-0.879836	0.642333	0.919889	down	no
bta-miR-142-5p	8	11	14	11.5258	15	16	15	14.4983	0.794975	-0.331018	0.787548	0.989377	down	no
bta-miR-11980	410	1273	1903	1267.3	189	102	112	126.551	10.0142	3.32397	1.08881e-06	1.81659e-05	up	yes
bta-miR-1434-3p	58	36	57	51.92	31	26	37	29.7356	1.74606	0.804102	0.358551	0.665981	up	no
bta-miR-1434-5p	12	14	26	18.1403	12	15	10	11.6262	1.5603	0.641823	0.624527	0.913731	up	no
bta-miR-144	1	2	4	2.46198	5	3	2	3.12606	0.787565	-0.34453	0.893758	1	down	no
bta-miR-2427	41	22	49	38.5152	1	5	7	4.15237	9.27546	3.21342	0.0074486	0.0402478	up	yes
bta-miR-1468	393	487	460	466.434	225	252	484	306.033	1.52413	0.607987	0.256478	0.526805	up	no
bta-miR-493	1189	1197	1333	1289.71	131	154	166	142.509	9.04997	3.17791	5.81091e-08	1.34785e-06	up	yes
bta-miR-409a	1248	712	607	875.903	85	106	118	97.7239	8.96303	3.16399	1.08594e-07	2.34711e-06	up	yes
bta-miR-147	103	262	334	246.495	251	206	139	186.763	1.31983	0.400354	0.572625	0.859452	up	no
bta-miR-495	991	670	657	795.379	91	93	101	89.9697	8.84052	3.14413	1.72955e-07	3.57566e-06	up	yes
bta-miR-148b	28267	26998	22230	26793.2	25581	27907	25364	24846.8	1.07834	0.108806	0.736873	0.969066	up	no
bta-miR-148c	0	0	3	1.05787	1	0	1	0.63556	1.66446	0.735057	0.846548	1	up	no
bta-miR-148d	0	1	0	0.364572	0	0	0	0	Inf	Inf	0.940895	1	up	no
bta-miR-655	516	197	196	307.264	32	43	39	35.9738	8.54133	3.09446	1.03813e-05	0.000135241	up	yes
bta-miR-149-5p	3004	3761	4814	4037	6827	6561	6311	6205.86	0.650515	-0.620346	0.0990106	0.260771	down	no
bta-miR-150	0	0	1	0.352622	1	0	1	0.63556	0.554821	-0.849906	1	1	down	no
bta-miR-151-3p	32205	52047	54156	48452.6	35446	31748	38302	33315.1	1.45437	0.540399	0.0972794	0.257696	up	no
bta-miR-151-5p	1696	2028	2123	2034.66	1892	2035	1356	1658.38	1.2269	0.295016	0.545931	0.838134	up	no
bta-miR-152	66594	74113	71128	73567	81670	56240	50567	59169.9	1.24332	0.314196	0.299087	0.591334	up	no
bta-miR-153	2	1	1	1.36188	1	1	1	0.945864	1.43983	0.525898	0.939077	1	up	no
bta-miR-154a	1	0	1	0.674966	0	0	0	0	Inf	Inf	0.454859	0.76023	up	no
bta-miR-154b	89	52	83	76.914	19	26	18	19.816	3.88141	1.95658	0.0224478	0.0924152	up	no
bta-miR-1197	70	51	43	56.32	8	7	6	6.60151	8.53139	3.09278	0.00334251	0.020776	up	yes
bta-miR-155	74974	65018	58657	68554.9	46769	71474	75052	61167.2	1.12078	0.164502	0.573796	0.859452	up	no
bta-miR-15a	564	427	406	480.639	636	552	436	509.994	0.942441	-0.0855265	0.841798	1	down	no
bta-miR-15b	1060	1269	1260	1248.63	2819	2732	2038	2383.58	0.523847	-0.932782	0.0245479	0.099765	down	no
bta-miR-16a	10393	7441	7035	8543.6	9152	8494	6636	7628.25	1.11999	0.163492	0.655837	0.932288	up	no
bta-miR-16b	3892	2990	3042	3417.31	5124	4857	3816	4335.32	0.788249	-0.343277	0.386459	0.693995	down	no
bta-miR-17-3p	35	47	42	43.2271	81	74	57	66.5817	0.649234	-0.62319	0.383927	0.693995	down	no
bta-miR-17-5p	11058	4538	4498	6805	16642	14947	10630	13245.9	0.513745	-0.960875	0.0523671	0.17292	down	no
bta-miR-1721	1	1	1	1.03954	5	3	3	3.45361	0.301	-1.73216	0.391631	0.697348	down	no
bta-miR-1777a	0	4	4	2.86878	9	6	3	5.61657	0.510771	-0.969253	0.5432	0.838134	down	no
bta-miR-1777b	0	0	0	0	2	0	0	0.616022	#NAME?	#NAME?	0.496394	0.801478	down	no
bta-miR-1814a	0	0	4	1.41049	0	0	0	0	Inf	Inf	0.17398	0.397084	up	no
bta-miR-2411-3p	283	321	547	401.135	53	36	62	47.8036	8.39133	3.0689	1.92775e-06	3.0054e-05	up	yes
bta-miR-210	1173	1362	1142	1277.35	203	203	126	166.789	7.65849	2.93706	3.76129e-07	7.29998e-06	up	yes
bta-miR-410	286	151	171	207.539	31	27	30	27.753	7.47808	2.90267	2.76252e-05	0.000324341	up	yes
bta-miR-181c	101	88	97	98.8435	33	45	31	34.282	2.88324	1.52769	0.0449892	0.155517	up	no
bta-miR-181d	1627	1400	1288	1489.03	979	1281	1146	1074.41	1.3859	0.470826	0.317592	0.612638	up	no
bta-miR-182	107	63	85	87.4318	24	43	37	32.8546	2.66117	1.41206	0.068045	0.206744	up	no
bta-miR-183	42	32	30	35.7834	14	22	18	17.0347	2.10062	1.07081	0.297738	0.589894	up	no
bta-miR-1835	0	0	0	0	1	0	0	0.308011	#NAME?	#NAME?	1	1	down	no
bta-miR-105a	120	110	128	123.92	23	17	14	16.9451	7.31302	2.87047	0.000346014	0.00307532	up	yes
bta-miR-184	3574	3814	3399	3741.1	3333	3560	4975	3760.84	0.994751	-0.00759225	0.970278	1	down	no
bta-miR-1842	9	12	8	10.0969	40	31	35	33.4041	0.302267	-1.72611	0.105791	0.272648	down	no
bta-miR-1843	0	0	0	0	1	0	2	0.96311	#NAME?	#NAME?	0.30894	0.600496	down	no
bta-miR-185	11098	9307	8727	10047.8	10962	11526	12083	10910.8	0.920906	-0.118873	0.748506	0.969795	down	no
bta-miR-154c	2131	1257	1267	1591.95	207	244	244	219.394	7.25613	2.8592	2.54463e-07	5.04155e-06	up	yes
bta-miR-187	7	3	5	5.11324	3	3	5	3.49269	1.46398	0.549898	0.757149	0.974458	up	no
bta-miR-188	334	385	547	440.908	571	426	241	387.003	1.13929	0.188132	0.771487	0.979205	up	no
bta-miR-326	66	82	139	100.184	19	13	12	13.8167	7.25092	2.85816	0.000907455	0.00757009	up	yes
bta-miR-18b	4	2	5	3.78163	16	6	5	8.42774	0.448712	-1.15614	0.448879	0.756886	down	no
bta-miR-190a	31	13	7	17.2005	40	51	28	37.3173	0.460925	-1.1174	0.264936	0.540674	down	no
bta-miR-190b	189	101	92	130.186	140	107	105	110.717	1.17585	0.233702	0.694188	0.956902	up	no
bta-miR-191	31928	20887	20246	25045.8	16031	18265	15587	15710.9	1.59417	0.672801	0.0413093	0.146041	up	no
bta-miR-191b	0	0	3	1.05787	1	0	0	0.308011	3.43451	1.7801	0.570256	0.859452	up	no
bta-miR-192	3774	4529	3950	4260.53	2533	2559	3320	2661.72	1.60067	0.678674	0.111393	0.283247	up	no
bta-miR-193a-3p	117	182	257	194.69	128	86	68	88.3849	2.20276	1.13931	0.0705062	0.211339	up	no
bta-miR-193a-5p	1244	1808	2138	1814.05	2680	2100	2064	2153.17	0.842502	-0.247248	0.512008	0.822499	down	no
bta-miR-193b	4159	2667	2538	3207.9	3203	3299	2689	2891.03	1.1096	0.150045	0.70775	0.966406	up	no
bta-miR-194	2579	2018	1999	2271.92	1490	1262	1144	1225.26	1.85424	0.890832	0.0520065	0.17292	up	no
bta-miR-1949	16	15	24	19.089	9	8	7	7.54737	2.52923	1.3387	0.300493	0.591653	up	no
bta-miR-194b	2	6	7	5.30048	6	2	3	3.45132	1.53578	0.618973	0.758253	0.974458	up	no
bta-miR-194b-3p	63	62	65	65.8316	109	78	91	87.5839	0.751641	-0.411885	0.519956	0.829647	down	no
bta-miR-195	61	66	61	65.2347	84	83	105	86.0208	0.75836	-0.399046	0.53596	0.838134	down	no
bta-miR-196a	3227	2367	2556	2804.45	2149	2176	2236	2069.54	1.35511	0.43841	0.308273	0.600496	up	no
bta-miR-196b	4631	2980	3361	3764.36	3583	3568	3726	3431.21	1.09709	0.133687	0.730648	0.966406	up	no
bta-miR-197	640	626	600	646.096	582	586	626	566.146	1.14122	0.190574	0.727552	0.966406	up	no
bta-miR-199a-3p	272943	352716	334674	334585	221879	182248	187539	186322	1.79574	0.84458	0.000329537	0.00303151	up	no
bta-miR-199a-5p	153899	120001	100510	128800	76216	97425	88256	82614.9	1.55904	0.640654	0.0144884	0.0665627	up	no
bta-miR-677	428	532	619	550.189	89	97	67	79.4582	6.92425	2.79166	4.85099e-06	6.78425e-05	up	yes
bta-miR-199c	6318	9474	9840	8960.33	10114	5980	5363	6727.48	1.3319	0.413485	0.309404	0.600496	up	no
bta-miR-19a	463	112	116	230.982	212	489	422	355.263	0.650172	-0.621108	0.502282	0.80824	down	no
bta-miR-19b	1963	588	512	1027.67	687	1245	1014	930.066	1.10495	0.143975	0.746859	0.969795	up	no
bta-miR-200a	6	3	19	9.7276	1	5	0	1.85953	5.23122	2.38715	0.156156	0.368497	up	no
bta-miR-200b	5	4	5	4.83312	0	0	1	0.327549	14.7554	3.88317	0.078514	0.221764	up	no
bta-miR-200c	28	19	34	27.9417	8	18	7	10.3424	2.70166	1.43385	0.216441	0.470635	up	no
bta-miR-202	1	3	0	1.41606	2	1	1	1.25387	1.12935	0.17549	1	1	up	no
bta-miR-204	110	65	49	76.4335	77	76	76	72.1937	1.05873	0.0823337	0.908219	1	up	no
bta-miR-205	27	11	15	18.0029	8	11	8	8.49782	2.11853	1.08307	0.387609	0.693995	up	no
Novel_214	3751	2696	3140	3299.23	465	518	583	494.924	6.66615	2.73685	5.09804e-08	1.21206e-06	up	yes
bta-miR-208a	3	3	3	3.11862	0	0	0	0	Inf	Inf	0.0627838	0.19643	up	no
bta-miR-323	191	144	120	156.381	27	20	29	24.0213	6.51009	2.70268	0.00022783	0.00218855	up	yes
bta-miR-20a	23374	8455	7483	13255.6	25927	26996	22045	23583.6	0.562069	-0.83118	0.0955787	0.255324	down	no
bta-miR-20b	44	17	25	29.1964	113	100	86	94.0048	0.310584	-1.68694	0.0212426	0.0886406	down	no
bta-miR-432	374	240	285	308.551	55	54	57	52.3673	5.89206	2.55877	4.82842e-05	0.000546646	up	yes
bta-miR-21-5p	4181663	3766396	2968428	3.76779e+06	2551494	3566933	3944325	3.18468e+06	1.1831	0.24257	0.245519	0.510917	up	no
bta-miR-1248	99	86	127	108.048	23	15	21	18.6173	5.80364	2.53696	0.00178478	0.0131576	up	yes
bta-miR-211	0	0	1	0.352622	0	0	0	0	Inf	Inf	0.949389	1	up	no
bta-miR-212	55	61	47	56.5411	82	103	148	105.695	0.534943	-0.902542	0.162399	0.379462	down	no
bta-miR-214	3737	4700	4632	4551.44	5271	4478	3721	4231.88	1.07551	0.105024	0.838336	1	up	no
bta-miR-215	266	296	273	289.923	141	148	174	146.348	1.98105	0.986265	0.0847733	0.233999	up	no
bta-miR-216a	0	1	1	0.717194	0	0	0	0	Inf	Inf	0.454859	0.76023	up	no
bta-miR-216b	0	3	1	1.44634	1	0	0	0.308011	4.69574	2.23135	0.473076	0.779715	up	no
bta-miR-217	1	1	0	0.686916	1	3	0	1.23892	0.554447	-0.850878	0.84385	1	down	no
bta-miR-369-5p	65	56	64	63.9362	8	12	15	11.101	5.75952	2.52595	0.00867364	0.0453222	up	yes
bta-miR-219	7	19	11	13.0621	28	19	31	24.6741	0.529386	-0.917608	0.393482	0.697348	down	no
bta-miR-219-3p	0	0	2	0.705244	0	0	0	0	Inf	Inf	0.39597	0.697348	up	no
bta-miR-219-5p	1	0	0	0.322344	0	3	0	0.93091	0.346268	-1.53004	0.672796	0.942954	down	no
bta-miR-219b-3p	2	1	1	1.36188	1	0	3	1.29066	1.05518	0.0774948	1	1	up	no
bta-miR-22-3p	60008	58102	74502	66796.7	49967	43800	45845	43998.2	1.51817	0.602332	0.0401179	0.142359	up	no
bta-miR-99a-5p	231751	343974	361123	327447	65920	56737	73757	62068.8	5.27555	2.39932	9.87312e-21	3.91222e-19	up	yes
bta-miR-221	76773	66130	69710	73437.8	146281	160757	137512	139982	0.524625	-0.930643	0.000690338	0.00591452	down	no
bta-miR-1839	6312	6065	5025	6017.69	1213	1149	1407	1191.02	5.05256	2.33702	2.15823e-07	4.36697e-06	up	yes
bta-miR-223	2	2	2	2.07908	4	2	2	2.50775	0.829061	-0.27045	0.963515	1	down	no
bta-miR-224	2569	1355	1530	1861.61	1343	1500	1641	1416.62	1.31412	0.394095	0.36092	0.669074	up	no
bta-miR-2284a	2	2	2	2.07908	0	1	0	0.310303	6.70014	2.74419	0.290097	0.58101	up	no
bta-miR-2284aa	97	74	73	83.9871	186	157	125	146.951	0.57153	-0.807098	0.165851	0.383757	down	no
bta-miR-2284ab	209	175	145	182.3	164	205	260	199.289	0.914754	-0.128544	0.803723	1	down	no
bta-miR-2284ac	4	5	5	4.87535	22	14	11	14.7235	0.331126	-1.59455	0.235825	0.49803	down	no
bta-miR-2284b	2	0	0	0.644688	0	0	0	0	Inf	Inf	0.413734	0.716687	up	no
bta-miR-2284c	8	13	13	11.9023	21	29	15	20.3803	0.58401	-0.775935	0.491352	0.801478	down	no
bta-miR-2284d	1	0	0	0.322344	2	1	1	1.25387	0.257078	-1.95972	0.554754	0.848086	down	no
bta-miR-2284e	5	5	9	6.60818	9	8	5	6.89227	0.958781	-0.0607267	0.989606	1	down	no
bta-miR-2284f	5	5	9	6.60818	9	8	5	6.89227	0.958781	-0.0607267	0.989606	1	down	no
bta-miR-2284g	1	1	0	0.686916	1	0	0	0.308011	2.23017	1.15715	0.943073	1	up	no
bta-miR-2284h-5p	436	380	372	410.255	476	531	523	482.693	0.84993	-0.234584	0.609138	0.899519	down	no
bta-miR-2284j	326	350	350	356.102	819	798	755	747.183	0.476593	-1.06917	0.0198808	0.0836579	down	no
bta-miR-2284k	20	13	13	15.7704	9	8	6	7.21982	2.18432	1.12718	0.395086	0.697348	up	no
bta-miR-2284l	7	8	8	7.99396	10	8	6	7.52783	1.06192	0.0866763	1	1	up	no
bta-miR-2284m	203	262	251	249.462	573	582	541	534.291	0.466903	-1.09881	0.0196067	0.0828711	down	no
bta-miR-2284n	6	8	8	7.67162	11	10	8	9.11155	0.841966	-0.248165	0.86799	1	down	no
bta-miR-2284o	11	12	10	11.4469	10	7	8	7.87263	1.45401	0.540036	0.71706	0.966406	up	no
bta-miR-2284p	4	4	3	3.80553	7	4	6	5.36259	0.709645	-0.494831	0.788798	0.98964	down	no
bta-miR-2284r	1	3	2	2.1213	0	1	2	0.965402	2.19733	1.13575	0.652494	0.928924	up	no
bta-miR-2284s	1	1	2	1.39216	0	0	0	0	Inf	Inf	0.18475	0.416344	up	no
bta-miR-2284t-3p	0	1	0	0.364572	1	2	1	1.25617	0.290226	-1.78475	0.55703	0.848086	down	no
bta-miR-2284v	1	1	2	1.39216	4	1	1	1.8699	0.744512	-0.425633	0.927367	1	down	no
bta-miR-2284w	20	35	35	31.5487	56	33	33	38.2978	0.823774	-0.27968	0.724059	0.966406	down	no
bta-miR-2284x	8723	7909	7043	8178.73	6427	6695	7056	6368.26	1.2843	0.360978	0.343034	0.644714	up	no
bta-miR-2284y	442	385	379	416.48	489	546	533	494.627	0.842009	-0.248093	0.588894	0.880563	down	no
bta-miR-2284z	97	74	73	83.9871	186	157	125	146.951	0.57153	-0.807098	0.165851	0.383757	down	no
bta-miR-2285aa	285	201	166	223.682	266	325	362	301.352	0.742262	-0.43	0.401606	0.701218	down	no
bta-miR-2285ab	61	43	35	47.6814	123	129	132	121.151	0.39357	-1.34531	0.0378235	0.13691	down	no
bta-miR-2285ac	3	0	1	1.31965	11	7	7	7.85309	0.168043	-2.5731	0.141799	0.33882	down	no
bta-miR-2285ad	102	56	67	76.9208	185	163	157	158.987	0.483819	-1.04746	0.0750075	0.217476	down	no
bta-miR-2285af	2	0	1	0.99731	3	5	4	3.78575	0.263438	-1.92446	0.348333	0.650815	down	no
bta-miR-2285ai-5p	4	5	5	4.87535	22	14	11	14.7235	0.331126	-1.59455	0.235825	0.49803	down	no
bta-miR-2285aj-5p	213	199	199	211.381	366	349	282	313.397	0.674483	-0.568145	0.248999	0.515899	down	no
bta-miR-2285ak-5p	3	13	4	7.11696	19	27	20	20.7814	0.342468	-1.54596	0.196913	0.440622	down	no
bta-miR-2285al-5p	7	7	9	7.98201	19	17	16	16.3682	0.487655	-1.03607	0.411393	0.713931	down	no
bta-miR-2285am-5p	1	3	4	2.82655	5	6	3	4.38452	0.644665	-0.633378	0.724322	0.966406	down	no
bta-miR-2285an	4	8	2	4.9112	4	13	6	7.23128	0.67916	-0.558177	0.717505	0.966406	down	no
bta-miR-2285ao	9	2	11	7.50909	23	1	1	7.72211	0.972414	-0.0403572	0.918718	1	down	no
bta-miR-2285ap	9	9	12	10.4137	13	21	11	14.1236	0.737329	-0.439619	0.727272	0.966406	down	no
bta-miR-2285aq	1	0	1	0.674966	0	0	2	0.655098	1.03033	0.0431037	1	1	up	no
bta-miR-2285ar	12	11	10	11.4046	17	27	31	23.7684	0.479824	-1.05942	0.353852	0.65854	down	no
bta-miR-2285as	1	1	1	1.03954	10	1	4	4.70061	0.22115	-2.1769	0.249956	0.516758	down	no
bta-miR-2285at	6	5	7	6.22528	9	12	9	9.44368	0.6592	-0.601211	0.682432	0.953	down	no
bta-miR-2285au	185	247	246	236.428	452	412	384	392.845	0.601836	-0.732559	0.123878	0.307559	down	no
bta-miR-2285av	151	151	148	155.912	117	100	110	103.098	1.51227	0.596719	0.339025	0.641193	up	no
bta-miR-2285aw	180	126	133	150.857	380	310	319	317.726	0.474801	-1.07461	0.0356658	0.131466	down	no
bta-miR-2285ax	8	1	3	4.00119	10	8	2	6.21764	0.643523	-0.635936	0.723638	0.966406	down	no
bta-miR-2285ay	4	0	1	1.642	1	2	0	0.928618	1.76822	0.822296	0.773801	0.979205	up	no
bta-miR-2285az	65	26	26	39.5994	115	100	83	93.6382	0.422898	-1.24162	0.0810886	0.227479	down	no
bta-miR-2285b	27	20	19	22.6946	28	43	39	34.7418	0.653235	-0.614325	0.524535	0.831388	down	no
bta-miR-2285ba	15	14	12	14.1706	83	52	61	61.6812	0.22974	-2.12193	0.0163154	0.0731884	down	no
bta-miR-2285bb	972	423	483	637.849	1262	1281	1296	1210.71	0.526838	-0.924569	0.0843471	0.23386	down	no
bta-miR-487b	187	161	190	185.973	35	39	46	37.9495	4.90053	2.29294	0.000745084	0.00632656	up	yes
bta-miR-2285bd	9	4	6	6.47512	8	13	9	9.44598	0.68549	-0.544793	0.723703	0.966406	down	no
bta-miR-2285be	15	8	15	13.0411	43	44	53	44.2579	0.294661	-1.76287	0.0721133	0.214984	down	no
bta-miR-2285bf	49	55	73	61.5878	61	26	35	38.3208	1.60716	0.684516	0.4216	0.726059	up	no
bta-miR-2285bg	38	34	38	38.0442	53	55	49	49.4412	0.769483	-0.378038	0.633329	0.919535	down	no
bta-miR-2285bh	6	4	2	4.0976	12	15	13	12.6088	0.324979	-1.62158	0.258497	0.529808	down	no
bta-miR-2285bi	1	0	1	0.674966	0	0	2	0.655098	1.03033	0.0431037	1	1	up	no
bta-miR-2285bj	1	3	1	1.76868	1	0	0	0.308011	5.74227	2.52162	0.364627	0.670716	up	no
bta-miR-2285bk	377	339	369	375.231	537	506	693	549.407	0.682975	-0.550095	0.240961	0.503636	down	no
bta-miR-2285bl	635	767	651	713.872	526	565	687	562.362	1.26942	0.344168	0.516242	0.82512	up	no
bta-miR-2285bm	1430	445	549	816.776	2997	2288	2062	2308.49	0.353814	-1.49894	0.0260695	0.1033	down	no
bta-miR-370	217	173	224	212.007	38	49	51	43.6143	4.86095	2.28124	0.000539311	0.00470536	up	yes
bta-miR-2285bo	200	248	243	240.57	561	572	534	525.199	0.458055	-1.12641	0.0171768	0.0756258	down	no
bta-miR-2285bp	29	17	9	18.7193	39	41	39	37.5093	0.499058	-1.00272	0.308461	0.600496	down	no
bta-miR-2285bq	5	5	11	7.31343	10	14	9	10.3723	0.705092	-0.504117	0.717459	0.966406	down	no
bta-miR-2285br	41	52	40	46.2787	48	43	45	42.8673	1.07958	0.110473	0.933752	1	up	no
bta-miR-2285bs	7	3	4	4.76061	9	4	7	6.30616	0.754915	-0.405614	0.832919	1	down	no
bta-miR-2285bt	0	2	1	1.08177	1	0	0	0.308011	3.5121	1.81234	0.642579	0.919889	up	no
bta-miR-2285bu	10	11	22	14.9914	31	24	27	25.8395	0.580176	-0.785438	0.458302	0.76464	down	no
bta-miR-2285bw	3	0	1	1.31965	2	4	2	2.51233	0.52527	-0.928868	0.719811	0.966406	down	no
bta-miR-2285by	44	44	33	41.8608	54	80	86	69.6261	0.601223	-0.734027	0.319287	0.614286	down	no
bta-miR-2285bz	363	348	321	357.074	613	768	918	727.814	0.490611	-1.02735	0.0267445	0.104667	down	no
bta-miR-2285c	93	64	69	77.6416	122	122	176	133.083	0.583407	-0.777426	0.199774	0.443891	down	no
bta-miR-2285ca	1	0	0	0.322344	0	0	0	0	Inf	Inf	0.953791	1	up	no
bta-miR-2285cb	1	1	2	1.39216	0	2	2	1.27571	1.09129	0.12603	1	1	up	no
bta-miR-2285cc	17	12	11	13.7336	32	28	20	25.0958	0.547245	-0.869742	0.42986	0.735769	down	no
bta-miR-2285cd	1	2	2	1.75673	4	7	5	5.04191	0.348426	-1.52108	0.387655	0.693995	down	no
bta-miR-2411-5p	101	115	108	112.566	9	30	34	23.2179	4.84824	2.27746	0.00360397	0.0221121	up	yes
bta-miR-2285cf	6	3	2	3.73303	0	4	0	1.24121	3.00756	1.58859	0.540763	0.838134	up	no
bta-miR-2285cg	0	0	0	0	0	0	1	0.327549	#NAME?	#NAME?	1	1	down	no
bta-miR-2285ch	1	1	1	1.03954	1	1	2	1.27341	0.81634	-0.292757	1	1	down	no
bta-miR-2285ci	2	3	3	2.79627	6	6	6	5.67518	0.492719	-1.02116	0.543359	0.838134	down	no
bta-miR-2285cj	204	244	224	233.701	318	286	336	296.751	0.787533	-0.344587	0.468735	0.778259	down	no
bta-miR-2285cl	0	2	0	0.729144	1	1	0	0.618314	1.17925	0.237864	1	1	up	no
bta-miR-2285cm	180	126	133	150.857	380	310	319	317.726	0.474801	-1.07461	0.0356658	0.131466	down	no
bta-miR-2285cn	2	4	9	5.27658	7	5	3	4.69024	1.12501	0.16994	0.984792	1	up	no
bta-miR-2285co	4197	3968	3100	3892.63	2067	2595	3725	2662.02	1.46229	0.548225	0.189284	0.42455	up	no
bta-miR-2285cp	4	0	0	1.28938	1	4	2	2.20432	0.584931	-0.773662	0.904796	1	down	no
bta-miR-2285cr	65	34	30	43.9265	154	118	107	119.097	0.368829	-1.43898	0.029129	0.111166	down	no
bta-miR-2285cs	3	5	0	2.78989	8	5	3	4.99825	0.558174	-0.841214	0.626588	0.913934	down	no
bta-miR-2285ct	1	2	0	1.05149	0	2	0	0.620607	1.69429	0.760681	0.999348	1	up	no
bta-miR-127	6299	6412	6478	6652.37	1444	1432	1572	1404.03	4.73805	2.24429	4.00798e-07	7.4737e-06	up	yes
bta-miR-2285cw	6	1	8	5.11961	7	10	7	7.55196	0.677919	-0.560815	0.733977	0.968117	down	no
bta-miR-2285cx	3	4	1	2.77794	0	11	4	4.72354	0.588107	-0.76585	0.673255	0.942954	down	no
bta-miR-2285cy	60	67	71	68.8032	61	51	66	56.2324	1.22355	0.291073	0.725146	0.966406	up	no
bta-miR-2285cz	0	0	0	0	0	1	0	0.310303	#NAME?	#NAME?	1	1	down	no
bta-miR-2285d	0	0	0	0	0	0	1	0.327549	#NAME?	#NAME?	1	1	down	no
bta-miR-2285da	139	151	126	144.287	332	260	311	284.806	0.506613	-0.981044	0.0546964	0.177616	down	no
bta-miR-2285db	2	1	0	1.00926	3	2	3	2.52729	0.399345	-1.32429	0.573871	0.859452	down	no
bta-miR-2285dc	1	3	4	2.82655	5	6	3	4.38452	0.644665	-0.633378	0.724322	0.966406	down	no
bta-miR-2285dd	152	159	130	152.804	400	327	385	350.78	0.435612	-1.19888	0.0167105	0.073915	down	no
bta-miR-2285de	6	2	1	3.01583	1	3	2	1.89402	1.59229	0.671104	0.748182	0.969795	up	no
bta-miR-2285df	0	0	0	0	2	0	1	0.943571	#NAME?	#NAME?	0.305704	0.599548	down	no
bta-miR-2285dg	1	1	0	0.686916	0	1	0	0.310303	2.21369	1.14645	0.943173	1	up	no
bta-miR-2285dh	107	91	80	95.8767	156	162	182	157.933	0.607072	-0.72006	0.206507	0.455657	down	no
bta-miR-2285dk	4	0	0	1.28938	0	1	0	0.310303	4.15521	2.05492	0.434072	0.73979	up	no
bta-miR-2285dl-3p	4	6	2	4.18205	6	3	6	4.74427	0.881495	-0.181975	0.952025	1	down	no
bta-miR-2285e	4136	3891	3074	3835.73	1893	2453	3459	2477.23	1.54839	0.630771	0.133856	0.326402	up	no
bta-miR-411a	1996	1686	1971	1953.09	531	400	430	428.521	4.55773	2.18832	2.43263e-05	0.000289179	up	yes
bta-miR-2285g	3	3	1	2.41337	8	5	7	6.30845	0.382562	-1.38624	0.408435	0.710094	down	no
bta-miR-2285h	3	2	1	2.0488	6	3	3	3.76162	0.544658	-0.876577	0.66219	0.934336	down	no
bta-miR-2285i	1	2	0	1.05149	2	1	1	1.25387	0.838591	-0.25396	1	1	down	no
bta-miR-2285j	0	2	0	0.729144	1	1	2	1.27341	0.572591	-0.804424	0.904648	1	down	no
bta-miR-2285k	13	9	10	10.9978	10	25	22	18.0438	0.609509	-0.714281	0.562216	0.850027	down	no
bta-miR-2285l	1203	1219	1052	1203.15	1627	1648	1627	1545.44	0.778519	-0.361196	0.392487	0.697348	down	no
bta-miR-2285m	2	4	2	2.80822	3	1	3	2.21698	1.26669	0.341058	0.936342	1	up	no
bta-miR-2285n	7	8	8	7.99396	10	15	15	12.6479	0.632039	-0.661915	0.620816	0.910323	down	no
bta-miR-2285o	26	1	1	9.09814	2	46	1	15.2175	0.597872	-0.74209	0.742849	0.969066	down	no
bta-miR-2285p	10	7	6	7.89118	23	22	28	23.0823	0.341871	-1.54847	0.198483	0.442054	down	no
bta-miR-2285q	185	207	236	218.319	500	477	482	459.899	0.474711	-1.07488	0.0250463	0.101357	down	no
bta-miR-2285r	4	5	3	4.1701	8	10	12	9.49771	0.439064	-1.1875	0.424606	0.728881	down	no
bta-miR-2285s	15	10	8	11.3019	16	17	16	15.4441	0.73179	-0.450498	0.728839	0.966406	down	no
bta-miR-2285t	0	1	0	0.364572	0	1	0	0.310303	1.17489	0.232525	1	1	up	no
bta-miR-2285u	37	34	39	38.0745	53	52	48	48.1827	0.79021	-0.339693	0.667867	0.939559	down	no
bta-miR-2285v	0	1	0	0.364572	1	0	1	0.63556	0.573623	-0.801824	1	1	down	no
bta-miR-2285x	12	17	16	15.7078	20	29	33	25.9681	0.604888	-0.725261	0.492255	0.801478	down	no
bta-miR-2285y	2	2	3	2.4317	2	0	2	1.27112	1.91304	0.935864	0.69555	0.957262	up	no
bta-miR-2290	1	2	0	1.05149	3	4	0	2.16525	0.485621	-1.0421	0.659941	0.932546	down	no
bta-miR-2294	0	1	2	1.06982	0	0	1	0.327549	3.26612	1.70758	0.643245	0.919889	up	no
bta-miR-2295	0	0	1	0.352622	0	0	0	0	Inf	Inf	0.949389	1	up	no
bta-miR-2296	0	1	0	0.364572	0	0	0	0	Inf	Inf	0.940895	1	up	no
bta-miR-2298	0	1	0	0.364572	0	0	0	0	Inf	Inf	0.940895	1	up	no
bta-miR-2299-3p	8	7	3	6.18863	27	29	29	26.814	0.230798	-2.1153	0.0773711	0.220961	down	no
bta-miR-2299-5p	4	8	4	5.61644	27	26	33	27.1933	0.206538	-2.27552	0.056884	0.181533	down	no
bta-miR-2300a-5p	1	0	0	0.322344	0	0	0	0	Inf	Inf	0.953791	1	up	no
bta-miR-543	449	334	537	455.858	121	132	139	123.759	3.68344	1.88105	0.00105841	0.00825037	up	yes
bta-miR-2307	3	2	0	1.69618	19	27	5	15.8681	0.106892	-3.22578	0.034168	0.126929	down	no
bta-miR-2309	0	0	0	0	1	1	0	0.618314	#NAME?	#NAME?	0.547276	0.838134	down	no
bta-miR-664b	402	297	323	351.757	111	84	129	102.509	3.43149	1.77884	0.00226596	0.0161991	up	yes
bta-miR-2311	51	28	39	40.3998	38	39	28	32.9776	1.22507	0.292862	0.756465	0.974458	up	no
bta-miR-2312	48	44	26	40.6819	79	70	71	69.3101	0.586954	-0.76868	0.300146	0.591653	down	no
bta-miR-181b	7377	7275	6847	7444.6	2175	2746	2285	2270.47	3.27888	1.7132	4.66223e-05	0.00053419	up	yes
bta-miR-2315	0	0	0	0	0	0	1	0.327549	#NAME?	#NAME?	1	1	down	no
bta-miR-2316	0	1	0	0.364572	1	2	0	0.928618	0.392597	-1.34888	0.741888	0.969066	down	no
bta-miR-2317	0	0	0	0	0	1	0	0.310303	#NAME?	#NAME?	1	1	down	no
bta-miR-27a-3p	55929	104394	128937	101554	46066	27657	28344	32055	3.16811	1.66362	1.44981e-05	0.000179061	up	yes
bta-miR-2320-3p	2	0	3	1.70255	6	1	2	2.81347	0.605145	-0.724648	0.762725	0.977562	down	no
bta-miR-2320-5p	0	0	0	0	0	1	0	0.310303	#NAME?	#NAME?	1	1	down	no
bta-miR-2321	0	0	0	0	0	0	1	0.327549	#NAME?	#NAME?	1	1	down	no
bta-miR-2325a	0	0	0	0	1	1	0	0.618314	#NAME?	#NAME?	0.547276	0.838134	down	no
bta-miR-2328-3p	0	0	0	0	0	0	2	0.655098	#NAME?	#NAME?	0.4825	0.791133	down	no
bta-miR-2330-3p	0	0	0	0	1	1	0	0.618314	#NAME?	#NAME?	0.547276	0.838134	down	no
bta-miR-2330-5p	1	1	1	1.03954	2	1	0	0.926326	1.12222	0.166352	1	1	up	no
bta-miR-2331-3p	13	15	11	13.5379	28	29	24	25.4843	0.531225	-0.912604	0.400077	0.700687	down	no
bta-miR-2331-5p	1	5	1	2.49783	1	0	1	0.63556	3.93012	1.97457	0.399271	0.700567	up	no
bta-miR-379	1133	1328	1482	1371.95	515	393	489	440.747	3.1128	1.63821	0.00165025	0.0122608	up	yes
bta-miR-2334	0	0	2	0.705244	0	1	1	0.637853	1.10565	0.1449	1	1	up	no
bta-miR-2335	13	11	10	11.727	58	68	56	57.308	0.204631	-2.2889	0.0132621	0.0621295	down	no
bta-miR-2336	0	0	0	0	1	2	1	1.25617	#NAME?	#NAME?	0.219287	0.471815	down	no
bta-miR-2340	2	13	26	14.5523	59	30	11	31.0848	0.468149	-1.09496	0.290824	0.58101	down	no
bta-miR-2341	0	0	0	0	3	0	0	0.924033	#NAME?	#NAME?	0.287146	0.578551	down	no
bta-miR-2343	0	0	0	0	1	0	0	0.308011	#NAME?	#NAME?	1	1	down	no
bta-miR-2345	0	1	0	0.364572	0	0	0	0	Inf	Inf	0.940895	1	up	no
bta-miR-2346	0	0	0	0	1	1	0	0.618314	#NAME?	#NAME?	0.547276	0.838134	down	no
bta-miR-2347	0	0	0	0	1	0	0	0.308011	#NAME?	#NAME?	1	1	down	no
bta-miR-2355-3p	118	99	99	109.039	198	178	145	163.715	0.666029	-0.586343	0.290179	0.58101	down	no
bta-miR-2355-5p	0	0	1	0.352622	0	0	0	0	Inf	Inf	0.949389	1	up	no
bta-miR-2356	0	0	0	0	1	3	0	1.23892	#NAME?	#NAME?	0.21752	0.470635	down	no
bta-miR-2359	0	1	0	0.364572	0	0	0	0	Inf	Inf	0.940895	1	up	no
bta-miR-2363	0	0	1	0.352622	1	3	1	1.56647	0.225106	-2.15132	0.437868	0.743594	down	no
bta-miR-2366	14	7	9	10.2384	18	10	9	11.5952	0.88299	-0.179531	0.912647	1	down	no
bta-miR-2367-3p	1	1	3	1.74478	5	7	4	5.02238	0.347402	-1.52532	0.388	0.693995	down	no
bta-miR-2367-5p	1	1	3	1.74478	3	4	3	3.14789	0.55427	-0.85134	0.686301	0.955308	down	no
bta-miR-2368-3p	0	1	0	0.364572	0	1	0	0.310303	1.17489	0.232525	1	1	up	no
bta-miR-2368-5p	0	0	0	0	1	0	1	0.63556	#NAME?	#NAME?	0.547276	0.838134	down	no
bta-miR-2369	1	3	4	2.82655	2	1	1	1.25387	2.25425	1.17265	0.605987	0.896257	up	no
bta-miR-2370-3p	26	9	13	16.2462	14	18	19	16.1211	1.00776	0.0111551	0.998015	1	up	no
bta-miR-2370-5p	11	3	9	7.8131	7	8	8	7.2589	1.07635	0.106145	0.964468	1	up	no
bta-miR-2377	3	2	4	3.10667	11	7	8	8.18064	0.379758	-1.39685	0.371491	0.680314	down	no
bta-miR-2378	1	0	0	0.322344	0	0	1	0.327549	0.984109	-0.0231099	1	1	down	no
bta-miR-2379	0	1	0	0.364572	9	7	2	5.59932	0.0651101	-3.94098	0.0649561	0.199217	down	no
bta-miR-2382-5p	1	1	0	0.686916	0	0	0	0	Inf	Inf	0.454859	0.76023	up	no
bta-miR-2383	0	0	0	0	1	1	0	0.618314	#NAME?	#NAME?	0.547276	0.838134	down	no
bta-miR-2385-5p	0	0	1	0.352622	0	0	0	0	Inf	Inf	0.949389	1	up	no
bta-miR-2387	2764	1793	1989	2246	3712	3827	3799	3575.23	0.628212	-0.670676	0.104226	0.270079	down	no
bta-miR-2390	0	0	1	0.352622	1	1	0	0.618314	0.570296	-0.810218	1	1	down	no
bta-miR-2394	0	1	0	0.364572	0	2	0	0.620607	0.587445	-0.767475	0.940883	1	down	no
bta-miR-2397-3p	0	2	1	1.08177	8	8	6	6.91181	0.15651	-2.67567	0.127413	0.314619	down	no
bta-miR-2397-5p	1	0	0	0.322344	0	0	1	0.327549	0.984109	-0.0231099	1	1	down	no
bta-miR-148a	879083	1384843	1084243	1.17057e+06	361576	459840	464760	406291	2.88111	1.52663	1.97537e-12	6.26193e-11	up	yes
bta-miR-23b-3p	14613	17428	19984	18111	9542	12466	12997	11064.4	1.63686	0.710934	0.0451343	0.155517	up	no
bta-miR-30f	22412	7909	8478	13097.3	3766	5131	6294	4813.73	2.72082	1.44404	0.000947425	0.00783419	up	yes
bta-miR-24	301	393	398	380.646	252	255	211	225.859	1.68533	0.753027	0.177981	0.403962	up	no
bta-miR-24-3p	76222	94016	121985	101860	71414	52149	51382	55008.5	1.85171	0.888862	0.00205852	0.0149439	up	no
bta-miR-2401	1	1	0	0.686916	3	1	1	1.56189	0.439799	-1.18508	0.688952	0.955308	down	no
bta-miR-2403	35	18	21	25.2494	35	26	32	29.3299	0.860878	-0.21612	0.840097	1	down	no
bta-miR-2404	4	13	19	12.7286	14	12	7	10.3286	1.23236	0.301427	0.87194	1	up	no
bta-miR-2406	1	0	0	0.322344	2	0	0	0.616022	0.523267	-0.93438	0.949098	1	down	no
bta-miR-2408	2	1	3	2.06713	5	7	5	5.34993	0.386384	-1.37189	0.433113	0.739481	down	no
bta-miR-128	32241	27311	39587	34308.8	14894	12486	13013	12724.4	2.69631	1.43098	1.85606e-05	0.000226296	up	yes
bta-miR-504	1259	2302	2136	1998.28	709	853	872	768.692	2.59958	1.37828	0.00656082	0.0360655	up	yes
bta-miR-2412	0	1	0	0.364572	0	0	1	0.327549	1.11303	0.154493	1	1	up	no
bta-miR-2413	0	0	1	0.352622	1	0	0	0.308011	1.14484	0.195141	1	1	up	no
bta-miR-2415-3p	0	1	1	0.717194	1	0	1	0.63556	1.12844	0.174335	1	1	up	no
bta-miR-2416	10	3	9	7.49076	7	9	18	10.8447	0.69073	-0.533806	0.727875	0.966406	down	no
bta-miR-2417	0	1	0	0.364572	0	2	2	1.27571	0.285781	-1.80702	0.557967	0.848086	down	no
bta-miR-2418	0	0	0	0	0	2	0	0.620607	#NAME?	#NAME?	0.494769	0.801478	down	no
bta-miR-2419-3p	250	362	458	374.062	189	173	266	199.025	1.87948	0.91033	0.104628	0.270384	up	no
bta-miR-2419-5p	665	566	590	628.754	652	575	547	558.417	1.12596	0.171152	0.752574	0.972415	up	no
bta-miR-2422	1	1	3	1.74478	0	0	1	0.327549	5.32678	2.41326	0.364398	0.670716	up	no
bta-miR-2423	0	0	1	0.352622	0	0	0	0	Inf	Inf	0.949389	1	up	no
bta-miR-2424	5	13	9	9.52476	12	3	4	5.93724	1.60424	0.68189	0.678726	0.949218	up	no
bta-miR-186	51199	24959	21104	33044.8	11267	15870	14628	13186.3	2.506	1.32539	0.000303623	0.00285887	up	yes
bta-miR-2428	0	0	1	0.352622	0	0	1	0.327549	1.07655	0.106411	1	1	up	no
bta-miR-2430	0	0	0	0	0	1	0	0.310303	#NAME?	#NAME?	1	1	down	no
bta-miR-2431-3p	11	8	5	8.22547	14	13	8	10.9665	0.750055	-0.414932	0.773171	0.979205	down	no
bta-miR-2431-5p	20	27	13	20.8744	28	32	27	27.3978	0.7619	-0.392327	0.690574	0.955308	down	no
bta-miR-2432	3	2	0	1.69618	0	0	0	0	Inf	Inf	0.13902	0.336174	up	no
bta-miR-2435	227	210	195	218.494	360	376	427	367.422	0.594667	-0.749845	0.1277	0.314619	down	no
bta-miR-2437	0	0	1	0.352622	2	1	0	0.926326	0.380668	-1.3934	0.741282	0.969066	down	no
bta-miR-2438	1	1	0	0.686916	2	1	2	1.58142	0.434366	-1.20302	0.689075	0.955308	down	no
bta-miR-2440	312	384	388	377.384	308	209	180	218.68	1.72574	0.787216	0.159542	0.375555	up	no
bta-miR-2442	0	0	0	0	2	0	0	0.616022	#NAME?	#NAME?	0.496394	0.801478	down	no
bta-miR-2447	7	8	5	6.9361	14	29	23	20.8446	0.332753	-1.58748	0.197639	0.441208	down	no
bta-miR-2448-3p	3	0	2	1.67228	5	4	2	3.43637	0.486641	-1.03907	0.62124	0.910323	down	no
bta-miR-2448-5p	0	0	0	0	0	0	1	0.327549	#NAME?	#NAME?	1	1	down	no
bta-miR-2450c	0	0	0	0	1	0	0	0.308011	#NAME?	#NAME?	1	1	down	no
bta-miR-2458	0	0	0	0	1	0	0	0.308011	#NAME?	#NAME?	1	1	down	no
bta-miR-145	24482	11855	7118	14723.6	4437	7440	7224	6041.52	2.43707	1.28515	0.00263555	0.0181624	up	yes
bta-miR-2461-3p	2	0	2	1.34993	6	4	4	4.39948	0.306839	-1.70444	0.371991	0.680314	down	no
bta-miR-2461-5p	0	0	0	0	0	1	0	0.310303	#NAME?	#NAME?	1	1	down	no
bta-miR-2464-5p	0	0	0	0	0	1	0	0.310303	#NAME?	#NAME?	1	1	down	no
bta-miR-2465	1	0	0	0.322344	1	0	1	0.63556	0.507181	-0.979427	1	1	down	no
bta-miR-2466-3p	1	0	0	0.322344	0	0	0	0	Inf	Inf	0.953791	1	up	no
bta-miR-2466-5p	3	0	0	0.967033	0	0	0	0	Inf	Inf	0.23622	0.49803	up	no
bta-miR-2468	277	252	190	248.16	151	149	199	157.927	1.57136	0.65201	0.248036	0.515026	up	no
bta-miR-2469	4	2	4	3.42901	4	2	7	4.1455	0.827165	-0.273753	0.934347	1	down	no
bta-miR-2471-5p	1	0	0	0.322344	0	0	0	0	Inf	Inf	0.953791	1	up	no
bta-miR-2472	0	0	0	0	1	0	0	0.308011	#NAME?	#NAME?	1	1	down	no
bta-miR-2473	0	0	0	0	1	0	0	0.308011	#NAME?	#NAME?	1	1	down	no
bta-miR-2474	2	0	2	1.34993	2	1	0	0.926326	1.4573	0.543296	0.93845	1	up	no
bta-miR-2475	53	32	24	37.2135	78	126	146	110.945	0.335422	-1.57595	0.0212514	0.0886406	down	no
bta-miR-143	170738	213626	193403	201117	101463	78344	82407	82554.5	2.43617	1.28461	5.70746e-07	1.00515e-05	up	yes
bta-miR-2478	1209	3931	4207	3306.33	12885	6657	7562	8511.34	0.388462	-1.36416	0.0130483	0.061736	down	no
bta-miR-2483-3p	46	44	44	46.3844	76	66	81	70.4204	0.658679	-0.602353	0.401855	0.701218	down	no
bta-miR-2483-5p	124	105	119	120.213	188	160	162	160.618	0.748441	-0.41804	0.444608	0.752352	down	no
bta-miR-2484	576	587	528	585.859	331	297	324	300.238	1.95132	0.964447	0.0695261	0.209743	up	no
bta-miR-2485	1	0	0	0.322344	2	3	2	2.20203	0.146385	-2.77216	0.294765	0.586044	down	no
bta-miR-2486-3p	1	2	0	1.05149	3	1	3	2.21698	0.474288	-1.07617	0.659593	0.932546	down	no
bta-miR-2486-5p	1	0	0	0.322344	0	0	0	0	Inf	Inf	0.953791	1	up	no
bta-miR-25	16567	17897	17908	18179.8	37714	37461	34238	34455.2	0.527635	-0.922388	0.00448995	0.0261959	down	no
bta-miR-26a	297553	295871	302777	310547	184204	195346	197667	182099	1.70537	0.770087	0.00102309	0.00810797	up	no
bta-miR-218	7758	6710	7556	7611.44	4007	3251	3039	3238.42	2.35036	1.23288	0.0024169	0.0169005	up	yes
bta-miR-26b	50302	45694	48023	49807.3	22999	23380	22678	21767	2.2882	1.19421	0.000132883	0.0013736	up	yes
bta-miR-22-5p	5038	6096	8257	6758	3588	2682	3159	2972.11	2.27381	1.18511	0.00438249	0.0258866	up	yes
bta-miR-27b	275750	295259	278191	294626	296664	276579	279376	268709	1.09645	0.132842	0.573132	0.859452	up	no
bta-miR-28	4608	4558	5444	5066.76	7174	5741	4835	5574.82	0.908864	-0.137864	0.694282	0.956902	down	no
bta-miR-2881	0	0	0	0	0	1	1	0.637853	#NAME?	#NAME?	0.547276	0.838134	down	no
bta-miR-2885	0	0	0	0	1	0	0	0.308011	#NAME?	#NAME?	1	1	down	no
bta-miR-2887	395	405	333	392.401	814	477	539	575.285	0.682098	-0.551948	0.230799	0.493235	down	no
bta-miR-2899	0	0	1	0.352622	0	0	0	0	Inf	Inf	0.949389	1	up	no
bta-miR-2903	3	0	4	2.37752	3	3	2	2.51004	0.947204	-0.0782534	1	1	down	no
bta-miR-2904	166	423	397	347.714	526	308	324	363.713	0.956012	-0.0648996	0.853768	1	down	no
bta-miR-296-3p	1345	1273	1438	1404.72	3149	2821	2180	2559.35	0.54886	-0.865491	0.0370084	0.134847	down	no
bta-miR-296-5p	487	421	586	517.103	863	558	468	592.256	0.873108	-0.195769	0.646064	0.92115	down	no
bta-miR-299	31	24	30	29.3211	3	3	5	3.49269	8.39498	3.06953	0.0176411	0.0769572	up	no
bta-miR-299-2	0	2	1	1.08177	1	1	0	0.618314	1.74954	0.806976	0.94204	1	up	no
bta-miR-29a	138029	107671	104172	120480	129130	133337	106815	116136	1.03741	0.0529843	0.828317	1	up	no
bta-miR-29b	2577	2263	2078	2388.46	1897	2411	1495	1822.12	1.31081	0.390457	0.385859	0.693995	up	no
bta-miR-29c	140	176	186	174.881	282	170	140	185.468	0.942917	-0.0847968	0.823443	1	down	no
bta-miR-29d-3p	6	50	79	48.0198	148	49	52	77.8231	0.617038	-0.696568	0.43533	0.740606	down	no
bta-miR-29d-5p	54	45	37	46.8594	19	17	26	19.6436	2.38547	1.25427	0.18666	0.419654	up	no
bta-miR-29e	0	4	4	2.86878	0	2	1	0.948156	3.02564	1.59724	0.475539	0.782418	up	no
bta-miR-301a	26	17	24	23.0416	31	46	46	38.8896	0.592488	-0.755142	0.420565	0.726059	down	no
bta-miR-301b	26	14	30	24.0636	28	32	26	27.0703	0.888931	-0.169857	0.869984	1	down	no
bta-miR-302a	0	0	0	0	0	1	0	0.310303	#NAME?	#NAME?	1	1	down	no
bta-miR-302b	0	0	0	0	0	1	1	0.637853	#NAME?	#NAME?	0.547276	0.838134	down	no
bta-miR-302d	0	0	0	0	0	1	1	0.637853	#NAME?	#NAME?	0.547276	0.838134	down	no
bta-miR-3064	1	1	4	2.0974	1	0	1	0.63556	3.30009	1.7225	0.47829	0.785586	up	no
bta-miR-30a-5p	105363	52309	46156	69309.2	27396	39835	43287	34977.8	1.98152	0.986606	0.00319612	0.0201899	up	no
bta-miR-30b-3p	106	110	107	112.002	108	89	120	100.188	1.11792	0.160813	0.828412	1	up	no
bta-miR-30b-5p	7334	4885	4549	5749.09	3787	3491	2891	3196.65	1.79847	0.846771	0.0364627	0.133884	up	no
bta-miR-23a	43492	52952	59903	54447.3	23109	28768	28121	25255.6	2.15585	1.10826	0.000339556	0.00307532	up	yes
bta-miR-30d	95801	70499	60160	77796.6	42155	63480	69132	55326.4	1.40614	0.491739	0.103935	0.27006	up	no
bta-miR-30e-5p	26603	15988	13813	19274.9	13939	19574	18544	16441.3	1.17234	0.229395	0.472416	0.779715	up	no
bta-miR-199b	6912	10932	6918	8652.99	3632	4938	4175	4018.49	2.15329	1.10654	0.00805005	0.043009	up	yes
bta-miR-31	180	189	191	194.277	290	217	196	220.859	0.879643	-0.185009	0.691117	0.955308	down	no
bta-miR-3120	2	3	5	3.50152	9	11	5	7.82318	0.447582	-1.15978	0.447375	0.75569	down	no
bta-miR-3141	0	1	4	1.77506	1	1	1	0.945864	1.87666	0.908164	0.777392	0.979205	up	no
bta-miR-3154	1	0	4	1.73283	1	0	0	0.308011	5.62588	2.49208	0.362705	0.669771	up	no
bta-miR-32	3555	3840	4491	4129.52	3924	3838	3141	3428.41	1.2045	0.268432	0.540959	0.838134	up	no
bta-miR-320a	4385	3118	2775	3528.74	3858	4771	4819	4247.22	0.830835	-0.267366	0.516192	0.82512	down	no
bta-miR-320b	0	0	0	0	0	0	1	0.327549	#NAME?	#NAME?	1	1	down	no
bta-miR-34a	18495	13204	11976	14998.6	8065	7734	6787	7107.07	2.11037	1.0775	0.00311584	0.0201899	up	yes
bta-miR-323b-3p	7	3	5	5.11324	6	3	3	3.76162	1.35932	0.442881	0.817764	1	up	no
bta-miR-324	306	271	271	292.997	137	182	116	136.668	2.14385	1.10021	0.0548767	0.177616	up	no
bta-miR-30c	41771	23085	20698	29179.4	12682	15533	16263	14053.1	2.07637	1.05406	0.00248831	0.0172729	up	yes
bta-miR-328	837	1076	1157	1070.07	662	632	757	647.97	1.65141	0.723701	0.154354	0.36515	up	no
bta-miR-329a	3	2	4	3.10667	0	0	1	0.327549	9.48458	3.24558	0.165832	0.383757	up	no
bta-miR-330	92	72	70	80.5884	163	145	135	139.419	0.578031	-0.790782	0.180806	0.408663	down	no
bta-miR-331-3p	897	997	933	981.618	1177	1033	1039	1023.4	0.959177	-0.0601316	0.852423	1	down	no
bta-miR-331-5p	703	861	857	842.702	841	869	974	847.724	0.994076	-0.00857239	0.936002	1	down	no
bta-miR-335	844	289	284	477.565	280	419	343	328.61	1.45329	0.539321	0.374813	0.683369	up	no
bta-miR-339a	7064	4976	4694	5746.36	9787	6584	5826	6965.84	0.824934	-0.27765	0.46892	0.778259	down	no
bta-miR-339b	604	944	1027	900.995	1275	633	507	755.204	1.19305	0.254653	0.666484	0.939002	up	no
bta-miR-33a	40	55	105	69.9706	110	80	63	79.3411	0.881896	-0.18132	0.748354	0.969795	down	no
bta-miR-33b	0	3	1	1.44634	1	0	1	0.63556	2.27569	1.1863	0.732693	0.967765	up	no
bta-miR-340	660	582	652	654.838	546	648	761	618.516	1.05872	0.0823275	0.890771	1	up	no
bta-miR-342	7998	3536	2881	4883.14	3252	6039	5717	4748.17	1.02842	0.0404365	0.860173	1	up	no
bta-miR-3431	974	631	622	763.339	1476	1370	1078	1232.84	0.619172	-0.691587	0.124188	0.307559	down	no
bta-miR-3432a	16088	13957	15338	15682.7	21366	18274	22049	19473.6	0.805333	-0.312342	0.361905	0.669596	down	no
bta-miR-3432b	21	20	18	20.4079	33	40	20	29.1275	0.70064	-0.513256	0.602687	0.894159	down	no
bta-miR-345-3p	473	337	320	388.169	398	297	324	320.874	1.20972	0.274675	0.601157	0.893281	up	no
bta-miR-345-5p	44	96	99	84.0917	107	87	61	79.9341	1.05201	0.073152	0.989602	1	up	no
bta-miR-346	10	5	5	6.80941	2	1	1	1.25387	5.4307	2.44114	0.162389	0.379462	up	no
bta-miR-92a	22176	16116	17629	19240.1	49567	45064	41352	42795.5	0.449583	-1.15334	0.000371139	0.00326808	down	yes
bta-miR-21-3p	291	372	450	388.103	1046	921	813	874.267	0.443918	-1.17163	0.00938165	0.0484889	down	yes
bta-miR-1307	3269	4039	5053	4308.05	12280	10020	9582	10030.2	0.429508	-1.21924	0.00101021	0.00807315	down	yes
bta-miR-3533	25	17	22	22.014	55	43	27	39.1275	0.562623	-0.82976	0.371163	0.680314	down	no
bta-miR-3604	1	0	0	0.322344	0	0	1	0.327549	0.984109	-0.0231099	1	1	down	no
bta-miR-361	2539	2202	2499	2502.42	2057	1905	1906	1849.02	1.35338	0.436568	0.327883	0.626139	up	no
bta-miR-3613a	5011	4512	4402	4812.46	2503	2376	2423	2301.88	2.09066	1.06396	0.0123445	0.0594206	up	no
bta-miR-362-3p	72	52	50	59.7976	63	46	45	48.4184	1.23502	0.304534	0.712046	0.966406	up	no
bta-miR-362-5p	4453	1927	1843	2787.81	1334	2007	2042	1702.52	1.63746	0.71146	0.153315	0.364391	up	no
bta-miR-363	21	13	14	16.4454	25	46	40	35.0762	0.468847	-1.09281	0.279181	0.56731	down	no
bta-miR-365-3p	12418	4200	3464	6755.56	4810	7831	8127	6573.51	1.02769	0.0394101	0.837287	1	up	no
bta-miR-365-5p	792	420	307	516.672	529	979	896	760.209	0.679644	-0.557148	0.332833	0.633048	down	no
bta-miR-3660	1	1	0	0.686916	0	0	0	0	Inf	Inf	0.454859	0.76023	up	no
bta-miR-369-3p	482	260	284	350.303	186	136	169	154.847	2.26225	1.17776	0.0321793	0.121922	up	no
bta-miR-27a-5p	1226	2459	2224	2075.91	4860	5170	5338	4849.66	0.428052	-1.22414	0.00687504	0.0375757	down	yes
bta-miR-106b	1600	1316	1288	1449.7	4947	3498	2427	3404.13	0.425866	-1.23153	0.00274106	0.0187128	down	yes
bta-miR-374a	7367	5947	6613	6874.71	8608	6634	6363	6794.11	1.01186	0.0170148	0.971913	1	up	no
bta-miR-374b	13651	8422	8752	10556.9	12383	9834	8706	9717.27	1.08641	0.119563	0.723627	0.966406	up	no
bta-miR-374c	15	5	10	10.1842	18	20	7	14.0431	0.725213	-0.463524	0.729895	0.966406	down	no
bta-miR-375	5	3	6	4.82117	3	10	6	5.99236	0.804552	-0.313742	0.874603	1	down	no
bta-miR-376a	8	6	5	6.5293	1	4	1	1.87677	3.479	1.79867	0.290598	0.58101	up	no
bta-miR-376b	6	2	1	3.01583	3	2	0	1.54464	1.95245	0.965285	0.642482	0.919889	up	no
bta-miR-376c	3	4	9	5.59892	2	3	1	1.87448	2.98692	1.57866	0.377037	0.685587	up	no
bta-miR-376d	1	1	5	2.45003	1	4	0	1.54922	1.58145	0.661251	0.822953	1	up	no
bta-miR-376e	26	4	4	11.2497	5	6	12	7.33247	1.53423	0.617519	0.625858	0.913934	up	no
bta-miR-377	2	0	2	1.34993	0	1	2	0.965402	1.39831	0.483686	0.939226	1	up	no
bta-miR-378	75030	64594	72344	73244.8	51553	51726	58164	50981.2	1.4367	0.522759	0.0661261	0.201557	up	no
bta-miR-378b	616	317	285	414.631	152	163	283	190.094	2.18119	1.12512	0.0369498	0.134847	up	no
bta-miR-378c	4835	6746	7961	6825.16	6645	4472	4158	4796.36	1.42299	0.508923	0.218182	0.470635	up	no
bta-miR-378d	2399	2414	2615	2575.49	1807	1600	1361	1498.86	1.7183	0.780984	0.0870528	0.237894	up	no
bta-miR-7862	266	338	368	338.734	1113	861	769	861.873	0.393021	-1.34732	0.00300315	0.0198333	down	yes
bta-miR-380-3p	102	90	83	94.9582	42	52	26	37.5885	2.52626	1.337	0.0785853	0.221764	up	no
bta-miR-380-5p	4	2	0	2.01852	1	4	0	1.54922	1.30292	0.381752	0.936031	1	up	no
bta-miR-2285bn	456	366	290	382.683	1007	913	1163	974.414	0.392731	-1.34839	0.00326411	0.0204222	down	yes
bta-miR-382	151	159	169	166.234	52	40	68	50.7021	3.27865	1.7131	0.0101227	0.0514795	up	no
bta-miR-383	2	0	0	0.644688	0	1	2	0.965402	0.667793	-0.582528	1	1	down	no
bta-miR-3956	21	17	19	19.6668	0	1	5	1.94805	10.0956	3.33566	0.0420566	0.148133	up	no
bta-miR-3957	2	2	3	2.4317	2	0	0	0.616022	3.94742	1.98091	0.430166	0.735769	up	no
bta-miR-2285ce	442	352	294	374.476	1007	917	1141	968.449	0.386676	-1.3708	0.00279528	0.0188533	down	yes
bta-miR-2285f	528	396	333	431.991	1164	1080	1317	1125.03	0.38398	-1.3809	0.00236557	0.0166641	down	yes
bta-miR-222	42792	37288	35976	40073.9	86317	145089	111152	108016	0.370999	-1.43051	3.17707e-06	4.57787e-05	down	yes
bta-miR-411b	142	90	81	107.147	31	29	31	28.7012	3.73318	1.90041	0.012434	0.0594206	up	no
bta-miR-411c-3p	50	42	60	52.5866	44	29	21	29.4298	1.78685	0.837416	0.352196	0.656742	up	no
bta-miR-411c-5p	477	325	358	398.483	147	155	176	151.023	2.63855	1.39975	0.0119493	0.058576	up	no
bta-miR-412	8	10	13	10.8086	0	1	1	0.637853	16.9452	4.08281	0.0263365	0.103925	up	no
bta-miR-421	1334	654	742	930.083	929	1047	970	928.753	1.00143	0.00206483	0.975844	1	up	no
bta-miR-423-3p	34037	32265	34441	34879.2	38620	40757	43920	38928.4	0.895984	-0.158455	0.613183	0.904088	down	no
bta-miR-423-5p	11313	9545	8485	10118.5	7130	8790	9768	8123.19	1.24563	0.31688	0.382776	0.693995	up	no
bta-miR-424-3p	451	385	454	445.828	474	427	430	419.343	1.06316	0.0883564	0.890596	1	up	no
bta-miR-424-5p	480	421	375	440.443	492	480	291	395.804	1.11278	0.154171	0.791704	0.991977	up	no
bta-miR-425-3p	243	224	271	255.554	288	287	253	260.634	0.98051	-0.0283961	0.922965	1	down	no
bta-miR-425-5p	2988	2637	2510	2809.62	2570	3720	3157	2979.99	0.94283	-0.0849311	0.825492	1	down	no
bta-miR-4286	37	134	190	127.778	624	254	198	335.871	0.380437	-1.39427	0.0696939	0.209743	down	no
bta-miR-429	0	0	1	0.352622	0	0	0	0	Inf	Inf	0.949389	1	up	no
bta-miR-18a	353	162	190	239.846	822	714	556	656.859	0.365141	-1.45347	0.00314276	0.0201899	down	yes
bta-miR-7	29345	16409	11913	19642.2	35015	91242	47076	54517.4	0.360293	-1.47276	0.00550574	0.0311858	down	yes
bta-miR-433	53	23	54	44.511	27	30	24	25.4866	1.74645	0.804424	0.384499	0.693995	up	no
bta-miR-4444	0	0	0	0	1	0	0	0.308011	#NAME?	#NAME?	1	1	down	no
bta-miR-4449	2	1	2	1.7145	4	3	2	2.81805	0.6084	-0.716907	0.76251	0.977562	down	no
bta-miR-744	368	475	538	481.505	1506	1330	1404	1336.45	0.360287	-1.47278	0.000838865	0.00705983	down	yes
bta-miR-449b	60	32	40	45.1118	164	129	133	134.107	0.336387	-1.57181	0.0138599	0.0639842	down	no
bta-miR-7857-5p	426	361	363	396.931	1183	1188	1162	1113.63	0.35643	-1.48831	0.0010019	0.00807315	down	yes
bta-miR-449d	0	0	0	0	2	0	0	0.616022	#NAME?	#NAME?	0.496394	0.801478	down	no
bta-miR-450a	7839	6139	7105	7270.34	6064	5778	5700	5527.74	1.31525	0.395333	0.305763	0.599548	up	no
bta-miR-450b	12251	8259	7188	9494.69	8884	10457	11124	9624.87	0.986474	-0.0196466	0.987796	1	down	no
bta-miR-451	48	97	115	91.3876	41	178	56	86.2052	1.06012	0.0842225	1	1	up	no
bta-miR-452	459	321	359	391.575	548	579	466	501.094	0.781441	-0.355792	0.453436	0.76023	down	no
bta-miR-4523	0	0	1	0.352622	2	3	2	2.20203	0.160135	-2.64264	0.295179	0.586044	down	no
bta-miR-454	1236	512	435	738.469	880	1810	1605	1358.42	0.543625	-0.879316	0.175261	0.39874	down	no
bta-miR-455-3p	1842	1780	1779	1870.01	2434	2341	2052	2148.25	0.870481	-0.200115	0.614346	0.904401	down	no
bta-miR-455-5p	8084	8267	7262	8180.49	6099	8191	7557	6895.54	1.18634	0.246523	0.523102	0.830501	up	no
bta-miR-4657	1	0	0	0.322344	0	0	0	0	Inf	Inf	0.953791	1	up	no
bta-miR-4680	1	3	0	1.41606	1	0	0	0.308011	4.59744	2.20083	0.470871	0.779715	up	no
bta-miR-483	789	522	732	702.756	1234	1361	1257	1214.14	0.57881	-0.788837	0.0783728	0.221764	down	no
bta-miR-130b	295	296	303	309.849	1139	995	663	876.742	0.35341	-1.50058	0.00104212	0.00819058	down	yes
bta-miR-485	16	18	19	18.4196	3	3	3	2.83759	6.49129	2.69851	0.0595377	0.189366	up	no
bta-miR-486	1611	1352	1391	1502.7	891	1044	1262	1011.76	1.48523	0.570683	0.224813	0.481525	up	no
bta-miR-487a	22	18	18	20.0011	6	5	5	5.03733	3.97057	1.98935	0.132813	0.324691	up	no
bta-miR-6517	248	222	182	225.054	489	775	762	640.695	0.351265	-1.50937	0.00147292	0.011117	down	yes
bta-miR-488	1	3	1	1.76868	1	2	0	0.928618	1.90464	0.929518	0.776856	0.979205	up	no
bta-miR-490	1	0	0	0.322344	2	0	1	0.943571	0.341621	-1.54953	0.740705	0.969066	down	no
bta-miR-491	190	171	146	175.07	178	180	165	164.726	1.06279	0.0878623	0.903604	1	up	no
bta-miR-484	1630	1350	1669	1606.12	6136	4327	4402	4674.51	0.343591	-1.54124	0.000136045	0.00137637	down	yes
bta-miR-494	1587	614	565	934.639	306	413	399	353.099	2.64696	1.40434	0.022229	0.0919502	up	no
bta-miR-10174-5p	68	76	70	74.3104	282	253	164	219.084	0.339187	-1.55985	0.00448363	0.0261959	down	yes
bta-miR-496	6	1	3	3.3565	1	0	0	0.308011	10.8973	3.44591	0.140046	0.33692	up	no
bta-miR-497	31	24	24	27.2053	80	63	63	64.8256	0.41967	-1.25267	0.117787	0.295588	down	no
bta-miR-499	242	189	286	247.761	124	99	122	108.874	2.27566	1.18629	0.0436476	0.153169	up	no
bta-miR-500	1057	568	478	716.348	471	930	653	647.545	1.10625	0.14568	0.75761	0.974458	up	no
bta-miR-502a	285	325	410	354.929	218	187	221	197.562	1.79655	0.845229	0.130615	0.320142	up	no
bta-miR-502b	249	184	167	206.233	164	184	195	171.482	1.20265	0.266219	0.638793	0.919889	up	no
bta-miR-503-3p	44	21	39	35.5914	22	19	30	22.4985	1.58195	0.661702	0.497754	0.802311	up	no
bta-miR-503-5p	1262	728	792	951.484	906	666	514	654.08	1.45469	0.540711	0.262784	0.537435	up	no
bta-miR-760-3p	99	151	160	143.382	552	413	410	432.473	0.33154	-1.59274	0.00112217	0.00867628	down	yes
bta-miR-505	399	301	344	359.654	575	637	644	585.711	0.614046	-0.703582	0.136454	0.331888	down	no
bta-miR-532	42292	38635	38188	41183.8	25721	26486	27905	25281.3	1.62902	0.704004	0.0244373	0.0997419	up	no
bta-miR-539	5	4	11	6.94885	0	1	0	0.310303	22.3937	4.48502	0.0379428	0.13691	up	no
bta-miR-541	5	11	8	8.44299	3	1	1	1.56189	5.40564	2.43447	0.153194	0.364391	up	no
bta-miR-542-5p	32	42	26	34.7952	21	14	9	13.7604	2.52864	1.33836	0.218244	0.470635	up	no
bta-miR-7857-3p	2478	1484	1673	1929.73	6867	7164	6616	6505.19	0.296645	-1.75319	1.12065e-05	0.000144019	down	yes
bta-miR-544a	0	0	0	0	1	0	0	0.308011	#NAME?	#NAME?	1	1	down	no
bta-miR-545-3p	6	9	9	8.38881	19	16	11	14.4201	0.581744	-0.781543	0.535009	0.838134	down	no
bta-miR-545-5p	4	1	3	2.71182	3	2	1	1.87219	1.44847	0.534533	0.835308	1	up	no
bta-miR-574	1885	1704	1433	1734.16	2451	3563	1931	2493.04	0.695598	-0.523674	0.20479	0.453085	down	no
bta-miR-582	21	15	12	16.4693	58	37	40	42.4478	0.387989	-1.36591	0.15365	0.364391	down	no
bta-miR-584	0	0	0	0	1	0	0	0.308011	#NAME?	#NAME?	1	1	down	no
bta-miR-592	31	18	16	22.1969	25	22	25	22.7157	0.977163	-0.033329	0.993245	1	down	no
bta-miR-6119-3p	366	162	183	241.569	481	451	433	429.929	0.56188	-0.831666	0.122327	0.304536	down	no
bta-miR-6119-5p	8658	3433	3129	5145.79	5727	9858	8408	7576.98	0.679134	-0.558232	0.319739	0.614286	down	no
bta-miR-6120-3p	0	1	0	0.364572	0	0	0	0	Inf	Inf	0.940895	1	up	no
bta-miR-6121-3p	5	19	18	14.8858	41	34	19	29.4022	0.506281	-0.981989	0.326284	0.625597	down	no
bta-miR-6123	193	148	151	169.415	182	219	202	190.179	0.890817	-0.166799	0.747658	0.969795	down	no
bta-miR-615	2	4	8	4.92395	24	16	19	18.5806	0.265006	-1.9159	0.138065	0.334949	down	no
bta-miR-628	132	75	77	97.0442	81	61	69	66.4783	1.45979	0.545759	0.420868	0.726059	up	no
bta-miR-6501	0	1	0	0.364572	1	0	0	0.308011	1.18363	0.243223	1	1	up	no
bta-miR-6516	89	97	74	90.1462	18	31	26	23.6799	3.80687	1.9286	0.0181161	0.0786685	up	no
bta-miR-92b	208	240	250	242.7	988	906	712	818.665	0.296459	-1.7541	0.000147636	0.00146252	down	yes
bta-miR-6518	16	16	20	18.0431	1	7	10	5.75563	3.13486	1.6484	0.211427	0.463289	up	no
bta-miR-652	266	271	269	279.398	430	324	316	336.489	0.830334	-0.268236	0.56204	0.850027	down	no
bta-miR-6520	28	12	13	17.9846	18	13	14	14.1638	1.26975	0.34455	0.77524	0.979205	up	no
bta-miR-6521	1	0	0	0.322344	0	2	0	0.620607	0.519401	-0.945078	0.947449	1	down	no
bta-miR-6522	57	46	44	50.6593	21	16	28	20.6045	2.45866	1.29787	0.161992	0.379462	up	no
bta-miR-6524	85	76	82	84.0218	150	148	204	158.947	0.528616	-0.919707	0.110084	0.280671	down	no
bta-miR-6527	1	1	1	1.03954	0	0	1	0.327549	3.17369	1.66616	0.640534	0.919889	up	no
bta-miR-6528	0	0	0	0	1	0	0	0.308011	#NAME?	#NAME?	1	1	down	no
bta-miR-6529a	1712	1925	2521	2142.62	2624	2083	2139	2155.21	0.994156	-0.00845635	0.938829	1	down	no
bta-miR-653	1	0	0	0.322344	0	0	0	0	Inf	Inf	0.953791	1	up	no
bta-miR-6531	0	0	0	0	1	1	0	0.618314	#NAME?	#NAME?	0.547276	0.838134	down	no
bta-miR-6533	0	1	0	0.364572	0	1	0	0.310303	1.17489	0.232525	1	1	up	no
bta-miR-6535	9	5	3	5.78182	9	9	7	7.85768	0.735819	-0.442578	0.79367	0.993132	down	no
bta-miR-6536	2	2	6	3.48957	3	4	0	2.16525	1.61162	0.688516	0.76707	0.979205	up	no
bta-miR-654	22	29	45	33.5322	23	7	13	13.5145	2.4812	1.31104	0.232708	0.4962	up	no
bta-miR-2285cv	57	45	41	49.2369	150	173	209	168.342	0.292481	-1.77358	0.00320576	0.0201899	down	yes
bta-miR-656	1	0	0	0.322344	1	1	0	0.618314	0.521327	-0.939739	1	1	down	no
bta-miR-660	21714	14529	13303	16987.2	11122	11467	11816	10854.3	1.56502	0.646184	0.0613719	0.193903	up	no
bta-miR-664a	4	2	5	3.78163	3	3	1	2.18249	1.73271	0.793032	0.696698	0.957456	up	no
bta-miR-2310	38	89	83	73.9636	478	302	241	319.88	0.231223	-2.11264	0.000139671	0.00139818	down	yes
bta-miR-665	18	11	21	17.2176	6	4	5	4.72703	3.64236	1.86488	0.170412	0.393355	up	no
bta-miR-671	292	166	162	211.768	198	317	242	238.619	0.887473	-0.172224	0.752474	0.972415	down	no
bta-miR-6715	1	0	0	0.322344	0	1	0	0.310303	1.0388	0.054922	1	1	up	no
bta-miR-449a	2481	1152	1563	1770.87	10143	8126	6267	7698.43	0.23003	-2.12011	3.93031e-07	7.4737e-06	down	yes
bta-miR-23b-5p	34	49	38	42.2234	249	207	133	184.492	0.228863	-2.12744	0.000322484	0.00300669	down	yes
bta-miR-708	9395	5211	5059	6712.12	5716	5180	4912	4976.88	1.34866	0.431526	0.254191	0.523238	up	no
bta-miR-7180	4	6	6	5.59254	13	8	10	9.76206	0.572885	-0.803682	0.572988	0.859452	down	no
bta-miR-449c	21	20	26	23.2288	108	119	98	102.291	0.227086	-2.13869	0.00315308	0.0201899	down	yes
bta-miR-758	37	34	44	39.8376	12	5	5	6.8854	5.78581	2.53252	0.0258431	0.1033	up	no
bta-miR-1814c	37	86	82	72.195	478	298	241	318.639	0.226573	-2.14195	0.00011113	0.00116137	down	yes
bta-miR-760-5p	5	2	0	2.34087	5	8	10	7.29798	0.320755	-1.64045	0.331213	0.63123	down	no
bta-miR-2285bc	26	11	9	15.5648	91	72	69	72.9718	0.2133	-2.22905	0.00832908	0.0440757	down	yes
bta-miR-769	795	739	572	727.382	935	1063	1320	1050.21	0.692608	-0.529889	0.236987	0.49803	down	no
bta-miR-1260b	30	123	108	92.5959	716	388	316	444.439	0.208343	-2.26297	0.00153353	0.0114834	down	yes
bta-miR-2314	23	27	32	28.5413	193	193	128	161.261	0.176988	-2.49828	8.02513e-05	0.000857517	down	yes
bta-miR-7859	270	168	189	214.927	177	187	220	184.606	1.16425	0.219398	0.689291	0.955308	up	no
bta-miR-7861	6	7	4	5.89656	8	8	11	8.54956	0.689692	-0.535977	0.727284	0.966406	down	no
bta-miR-2477	69	52	31	52.1308	396	458	206	331.566	0.157226	-2.66909	7.76912e-07	1.34335e-05	down	yes
bta-miR-7863	5	3	6	4.82117	6	10	7	7.24395	0.665545	-0.587392	0.718316	0.966406	down	no
bta-miR-7865	0	0	0	0	1	0	0	0.308011	#NAME?	#NAME?	1	1	down	no
bta-miR-8549	0	0	0	0	0	1	0	0.310303	#NAME?	#NAME?	1	1	down	no
bta-miR-874	65	61	66	66.4643	156	172	141	147.606	0.450281	-1.1511	0.0522144	0.17292	down	no
bta-miR-877	58	75	61	67.5488	91	118	94	95.4344	0.707803	-0.498579	0.422198	0.726059	down	no
bta-miR-885	0	0	2	0.705244	0	0	0	0	Inf	Inf	0.39597	0.697348	up	no
bta-miR-9-3p	40	22	38	34.314	18	12	13	13.526	2.5369	1.34306	0.20819	0.458306	up	no
bta-miR-9-5p	474	338	336	394.498	221	387	268	275.941	1.42964	0.515656	0.327647	0.626139	up	no
bta-miR-2318	111	60	39	71.4068	488	783	431	534.451	0.133608	-2.90392	1.621e-06	2.56929e-05	down	yes
bta-miR-10182-5p	7	8	4	6.58348	53	54	53	50.4411	0.130518	-2.93768	0.00413422	0.0245728	down	yes
bta-miR-93	12673	6491	5707	8463.92	17822	18530	16188	16541.7	0.511673	-0.966706	0.0258369	0.1033	down	no
bta-miR-935	1	0	0	0.322344	0	0	0	0	Inf	Inf	0.953791	1	up	no
bta-miR-2459	2	3	7	4.20676	66	58	35	49.7906	0.0844891	-3.56509	0.00095559	0.00783419	down	yes
bta-miR-96	12	13	25	17.4231	5	11	7	7.24624	2.40444	1.2657	0.339304	0.641193	up	no
bta-miR-98	17678	16120	16617	17434.8	16154	17513	17815	16245.2	1.07323	0.101954	0.764781	0.978878	up	no
bta-miR-9851	3	7	7	5.98739	4	0	2	1.88714	3.17273	1.66572	0.345249	0.646322	up	no
bta-miR-99a-3p	205	123	112	150.417	52	39	53	45.4785	3.30742	1.72571	0.0104646	0.0526318	up	no
bta-miR-2303	1	0	1	0.674966	28	21	8	17.7611	0.0380026	-4.71776	0.00550917	0.0311858	down	yes
bta-miR-99b	67660	66353	61876	67819.1	60453	66252	73533	63264.1	1.072	0.100305	0.715727	0.966406	up	no
